# Supplementary material for: How fast is fisheries-induced evolution? Quantitative analysis of modelling and empirical studies
Source: Evol Appl. 2013 Jan 24;6(4):585–95. doi: 10.1111/eva.12044 (PMC3684740; doi:10.1111/eva.12044)
Supplement: Supplementary file 2 [file eva0006-0585-SD2.txt]

a71
a71
ES MO
0
50
100
150
200
Empirical vs. modelling studies
Length of the study per
iod (y
ears)
a71
AGM GRO PMN REP SZM
0
50
100
150
200
Traits: modelling studies
Length of the study per
iod (y
ears)
a71
a71 a71
a71
AGM GRO PMN REP SZM
0
20
40
60
80
Traits: empirical studies
Length of the study per
iod (y
ears)
