# Supplementary material for: How fast is fisheries-induced evolution? Quantitative analysis of modelling and empirical studies
Source: Evol Appl. 2013 Jan 24;6(4):585–95. doi: 10.1111/eva.12044 (PMC3684740; doi:10.1111/eva.12044)
Supplement: Supplementary file 3 [file eva0006-0585-SD3.xls]

## Sheet: Audzijonyte_et_al_2012_data
Setup	Observation ID	Study ID	Short reference	Study setup	Trait	Trait group	Species	final F	F known? (0 - no, 1 - known approximately, 2 - known exactly)	Comments on F	Final rate % per year	Trait value at the end of study period	Trait value at the start of study period	Ratio of final/initial trait value	Length of study period	Other comments on data		Original full reference
Em	1	1	Nussle et al. 2009	observation	logarithmic growth rate	GRO	Coregonus palaea	0.8	0	very high fishing mortality, assume F=0.8	-0.94621				25	Data in the text - change per year given		Nusslé, S., Bornand, C., Wedekind, C., (2009) Fishery-induced selection on an Alpine whitefish: quantifying genetic and environmental effects on individual growth rate Evol Appl, 2, pp. 200-208;
Em	2	2	Haugen et al. 2009	observation	size at spawning age 1	SZM	Brown trout (Salmo trutta)	0.8	0	very high fishing mortality, assume F=0.8	-0.169767	429.27	430		1	Initial values taken from Fig. 5, decrease given in the text		Haugen, Thrond Oddvar, Aass, Per, Stenseth, Nils Christian, Vøllestad, Leif Asbjørn (2008) Changes in selection and evolutionary responses in migratory brown trout following the construction of a fish ladder. Evolutionary Applications 1, 319-335
Em	3	2	Haugen et al. 2009	observation	size at spawning age 2	SZM	Brown trout (Salmo trutta)	0.8	0	very high fishing mortality, assume F=0.8	-0.24	598.56	600		1	Initial values taken from Fig. 5, decrease given in the text		Haugen, Thrond Oddvar, Aass, Per, Stenseth, Nils Christian, Vøllestad, Leif Asbjørn (2008) Changes in selection and evolutionary responses in migratory brown trout following the construction of a fish ladder. Evolutionary Applications 1, 319-335
Em	4	2	Haugen et al. 2009	observation	size at spawning age 3	SZM	Brown trout (Salmo trutta)	0.8	0	very high fishing mortality, assume F=0.8	-0.227143	698.41	700		1	Initial values taken from Fig. 5, decrease given in the text		Haugen, Thrond Oddvar, Aass, Per, Stenseth, Nils Christian, Vøllestad, Leif Asbjørn (2008) Changes in selection and evolutionary responses in migratory brown trout following the construction of a fish ladder. Evolutionary Applications 1, 319-335
Em	5	2	Haugen et al. 2009	observation	size at spawning age 4	SZM	Brown trout (Salmo trutta)	0.8	0	very high fishing mortality, assume F=0.8	-0.2225	798.22	800		1	Initial values taken from Fig. 5, decrease given in the text		Haugen, Thrond Oddvar, Aass, Per, Stenseth, Nils Christian, Vøllestad, Leif Asbjørn (2008) Changes in selection and evolutionary responses in migratory brown trout following the construction of a fish ladder. Evolutionary Applications 1, 319-335
Em	6	2	Haugen et al. 2009	observation	size at age 1	GRO	Brown trout (Salmo trutta)	0.8	0	very high fishing mortality, assume F=0.8	-0.374419	428.39	430		1	Initial values taken from Fig. 4, decrease given in the text		Haugen, Thrond Oddvar, Aass, Per, Stenseth, Nils Christian, Vøllestad, Leif Asbjørn (2008) Changes in selection and evolutionary responses in migratory brown trout following the construction of a fish ladder. Evolutionary Applications 1, 319-335
Em	7	2	Haugen et al. 2009	observation	size at age 2	GRO	Brown trout (Salmo trutta)	0.8	0	very high fishing mortality, assume F=0.8	-0.339655	578.03	580		1	Initial values taken from Fig. 4, decrease given in the text		Haugen, Thrond Oddvar, Aass, Per, Stenseth, Nils Christian, Vøllestad, Leif Asbjørn (2008) Changes in selection and evolutionary responses in migratory brown trout following the construction of a fish ladder. Evolutionary Applications 1, 319-335
Em	8	2	Haugen et al. 2009	observation	size at age 3	GRO	Brown trout (Salmo trutta)	0.8	0	very high fishing mortality, assume F=0.8	-0.265714	698.14	700		1	Initial values taken from Fig. 4, decrease given in the text		Haugen, Thrond Oddvar, Aass, Per, Stenseth, Nils Christian, Vøllestad, Leif Asbjørn (2008) Changes in selection and evolutionary responses in migratory brown trout following the construction of a fish ladder. Evolutionary Applications 1, 319-335
Em	9	2	Haugen et al. 2009	observation	50% PRMN at age 3	PMN	Brown trout (Salmo trutta)	0.8	0	very high fishing mortality, assume F=0.8	-0.818552	572	621		10	Values from Fig. 7, change from 1960s to 1970s		Haugen, Thrond Oddvar, Aass, Per, Stenseth, Nils Christian, Vøllestad, Leif Asbjørn (2008) Changes in selection and evolutionary responses in migratory brown trout following the construction of a fish ladder. Evolutionary Applications 1, 319-335
Em	10	2	Haugen et al. 2009	observation	50% PRMN at age 3	PMN	Brown trout (Salmo trutta)	0.8	0	very high fishing mortality, assume F=0.8	-0.518946	543	572		10	Values from Fig. 7, change from 1970s to 1980s		Haugen, Thrond Oddvar, Aass, Per, Stenseth, Nils Christian, Vøllestad, Leif Asbjørn (2008) Changes in selection and evolutionary responses in migratory brown trout following the construction of a fish ladder. Evolutionary Applications 1, 319-335
Em	11	2	Haugen et al. 2009	observation	50% PRMN at age 3	PMN	Brown trout (Salmo trutta)	0.8	0	very high fishing mortality, assume F=0.8	-0.43187	520	543		10	Values from Fig. 7, change from 1980s to 1990s		Haugen, Thrond Oddvar, Aass, Per, Stenseth, Nils Christian, Vøllestad, Leif Asbjørn (2008) Changes in selection and evolutionary responses in migratory brown trout following the construction of a fish ladder. Evolutionary Applications 1, 319-335
Em	12	3	Olsen et al. 2004	observation	50% PMRN length	PMN	Atlantic cod (Gadus morhua)	0.5	1	average F value over 30 years	-2.88325	44	54		7	Data from Fig. 2		Olsen, E.M., Heino, M., Lilly, G.R., Morgan, M.J., Brattey, J., Ernande, B., Dieckmann, U., Maturation trends indicative of rapid evolution preceded the collapse of northern cod (2004) Nature, 428, pp. 932-935
Em	13	3	Olsen et al. 2004	observation	50% PMRN length	PMN	Atlantic cod (Gadus morhua)	0.5	1	average F value over 30 years	-3.56675	38	49		7	Data from Fig. 2		Olsen, E.M., Heino, M., Lilly, G.R., Morgan, M.J., Brattey, J., Ernande, B., Dieckmann, U., Maturation trends indicative of rapid evolution preceded the collapse of northern cod (2004) Nature, 428, pp. 932-935
Em	14	3	Olsen et al. 2004	observation	50% PRMN age	PMN	Atlantic cod (Gadus morhua)	0.5	1	average F value over 30 years	-2.57097	5	6		7	Data from Fig. 2		Olsen, E.M., Heino, M., Lilly, G.R., Morgan, M.J., Brattey, J., Ernande, B., Dieckmann, U., Maturation trends indicative of rapid evolution preceded the collapse of northern cod (2004) Nature, 428, pp. 932-935
Em	15	3	Olsen et al. 2004	observation	50%PRMN length at age 5	PMN	Atlantic cod (Gadus morhua)	0.5	1	average F value over 30 years	-1.81818	54	55		1	Data from Fig. 4		Olsen, E.M., Heino, M., Lilly, G.R., Morgan, M.J., Brattey, J., Ernande, B., Dieckmann, U., Maturation trends indicative of rapid evolution preceded the collapse of northern cod (2004) Nature, 428, pp. 932-935
Em	16	3	Olsen et al. 2004	observation	50%PRMN length at age 6	PMN	Atlantic cod (Gadus morhua)	0.5	1	average F value over 30 years	-1	49.5	50		1	Data from Fig. 4		Olsen, E.M., Heino, M., Lilly, G.R., Morgan, M.J., Brattey, J., Ernande, B., Dieckmann, U., Maturation trends indicative of rapid evolution preceded the collapse of northern cod (2004) Nature, 428, pp. 932-935
Em	17	4	Sharpe & Hendry 2009	observation	50% PMRN midpoint	PMN	American plaice (Hippoglossoides platessoides)	0.57	1	values estimated by Sharpe & Hendry 2009	-0.996997			0.794168	23	Data from Appendix C. Rate of change reported in Darwins converted to % per year		Barot, S., Heino, M., Morgan, M.J., Dieckmann, U. 2005 Maturation of Newfoundland American plaice (Hippoglossoides platessoides): Long-term trends in maturation reaction norms despite low fishing mortality? ICES Journal of Marine Science, 62 (1), pp. 56-64.
Em	18	4	Sharpe & Hendry 2009	observation	50% PMRN midpoint	PMN	American plaice (Hippoglossoides platessoides)	0.26	1	values estimated by Sharpe & Hendry 2009	-0.798793			0.858662	19	Data from Appendix C. Rate of change reported in Darwins converted to % per year		Barot, S., Heino, M., Morgan, M.J., Dieckmann, U. 2005 Maturation of Newfoundland American plaice (Hippoglossoides platessoides): Long-term trends in maturation reaction norms despite low fishing mortality? ICES Journal of Marine Science, 62 (1), pp. 56-64.
Em	19	4	Sharpe & Hendry 2009	observation	50% PMRN midpoint	PMN	Atlantic cod (Gadus morhua)	0.25	1	values estimated by Sharpe & Hendry 2009	0.0130008			1.0013	10	Data from Appendix C. Rate of change reported in Darwins converted to % per year		Olsen, E.M., Lilly, G.R., Heino, M., Morgan, M.J., Brattey, J., Dieckmann, U. 2005. Assessing changes in age and size at maturation in collapsing populations of Atlantic cod (Gadus morhua). Canadian Journal of Fisheries and Aquatic Sciences, 62 (4), pp. 811-823.
Em	20	4	Sharpe & Hendry 2009	observation	50% PMRN midpoint	PMN	Atlantic cod (Gadus morhua)	0.25	1	values estimated by Sharpe & Hendry 2009	-0.516661			0.949519	10	Data from Appendix C. Rate of change reported in Darwins converted to % per year		Olsen, E.M., Lilly, G.R., Heino, M., Morgan, M.J., Brattey, J., Dieckmann, U. 2005. Assessing changes in age and size at maturation in collapsing populations of Atlantic cod (Gadus morhua). Canadian Journal of Fisheries and Aquatic Sciences, 62 (4), pp. 811-823.
Em	21	4	Sharpe & Hendry 2009	observation	50% PMRN midpoint	PMN	Atlantic cod (Gadus morhua)	1	1	values estimated by Sharpe & Hendry 2009	-1.55872			0.868151	9	Data from Appendix C. Rate of change reported in Darwins converted to % per year		Olsen, E.M., Lilly, G.R., Heino, M., Morgan, M.J., Brattey, J., Dieckmann, U. 2005. Assessing changes in age and size at maturation in collapsing populations of Atlantic cod (Gadus morhua). Canadian Journal of Fisheries and Aquatic Sciences, 62 (4), pp. 811-823.
Em	22	4	Sharpe & Hendry 2009	observation	50% PMRN midpoint	PMN	Atlantic cod (Gadus morhua)	0.099	1	values estimated by Sharpe & Hendry 2009	0.728642			1.05213	7	Data from Appendix C. Rate of change reported in Darwins converted to % per year		Olsen, E.M., Lilly, G.R., Heino, M., Morgan, M.J., Brattey, J., Dieckmann, U. 2005. Assessing changes in age and size at maturation in collapsing populations of Atlantic cod (Gadus morhua). Canadian Journal of Fisheries and Aquatic Sciences, 62 (4), pp. 811-823.
Em	23	4	Sharpe & Hendry 2009	observation	50% PMRN midpoint	PMN	Atlantic cod (Gadus morhua)	0.633	1	values estimated by Sharpe & Hendry 2009	-2.04872			0.70335	17	Data from Appendix C. Rate of change reported in Darwins converted to % per year		Olsen, E.M., Lilly, G.R., Heino, M., Morgan, M.J., Brattey, J., Dieckmann, U. 2005. Assessing changes in age and size at maturation in collapsing populations of Atlantic cod (Gadus morhua). Canadian Journal of Fisheries and Aquatic Sciences, 62 (4), pp. 811-823.
Em	24	4	Sharpe & Hendry 2009	observation	50% PMRN midpoint	PMN	Atlantic cod (Gadus morhua)	1.106	1	values estimated by Sharpe & Hendry 2009	-2.71059			0.517099	24	Data from Appendix C. Rate of change reported in Darwins converted to % per year		Barot, S., Heino, M., O'Brien, L., Dieckmann, U. 2004. Long-term trend in the maturation reaction norm of two cod stocks. Ecological Applications, 14 (4), pp. 1257-1271.
Em	25	4	Sharpe & Hendry 2009	observation	50% PMRN midpoint	PMN	Atlantic cod (Gadus morhua)	0.653	1	values estimated by Sharpe & Hendry 2009	-1.86734			0.6361	24	Data from Appendix C. Rate of change reported in Darwins converted to % per year		Barot, S., Heino, M., O'Brien, L., Dieckmann, U. 2004. Long-term trend in the maturation reaction norm of two cod stocks. Ecological Applications, 14 (4), pp. 1257-1271.
Em	26	4	Sharpe & Hendry 2009	observation	50% PMRN midpoint	PMN	european plaice(Pleuronectes platessa)	0.343	1	values estimated by Sharpe & Hendry 2009	-0.259662			0.901225	40	Data from Appendix C. Rate of change reported in Darwins converted to % per year		Grift, R.E., Rijnsdorp, A.D., Barot, S., Heino, M., Dieckmann, U. 2003. Fisheries-induced trends in reaction norms for maturation in North Sea plaice. Marine Ecology Progress Series, 257, pp. 247-257.
Em	27	4	Sharpe & Hendry 2009	observation	50% PMRN midpoint	PMN	Spring-spawning herring (Clupea harengus) in Norwegian Sea	0.119	1	values estimated by Sharpe & Hendry 2009	0.0340058			1.00854	25	Data from Appendix C. Rate of change reported in Darwins converted to % per year		Engelhard, G.H., Heino, M. 2004. Maturity changes in Norwegian spring-spawning herring Clupea harengus: Compensatory or evolutionary responses? Marine Ecology Progress Series, 272, pp. 245-256.
Em	28	4	Sharpe & Hendry 2009	observation	age at 50% maturity	AGM	American plaice (Hippoglossoides platessoides)	0.422	1	values estimated by Sharpe & Hendry 2009	-0.746202			0.71924	44	Data from Appendix B. Rate of change reported in Darwins converted to % per year		Dwyer, K.S., Morgan, M.J., Parsons, D.M., Brodie, W.B., Healey, B.P. 2007. An assessment of American plaice in NAFO Div. 3LNO
Em	29	4	Sharpe & Hendry 2009	observation	age at 50% maturity	AGM	American plaice (Hippoglossoides platessoides)	0.257	1	values estimated by Sharpe & Hendry 2009	-0.824582			0.767237	32	Data from Appendix B. Rate of change reported in Darwins converted to % per year		Morgan, M.J., Brodie, W.B., Power, D., Walsh, S.J. 2002. An Assessment of American Plaice in NAFO Subdivision 3Ps, null p.
Em	30	4	Sharpe & Hendry 2009	observation	age at 50% maturity	AGM	Atlantic cod (Gadus morhua)	0.246	1	values estimated by Sharpe & Hendry 2009	-0.594227			0.936543	11	Data from Appendix B. Rate of change reported in Darwins converted to % per year		Olsen, E.M., Lilly, G.R., Heino, M., Morgan, M.J., Brattey, J., Dieckmann, U. 2005. Assessing changes in age and size at maturation in collapsing populations of Atlantic cod (Gadus morhua). Canadian Journal of Fisheries and Aquatic Sciences, 62 (4), pp. 811-823.
Em	31	4	Sharpe & Hendry 2009	observation	age at 50% maturity	AGM	Atlantic cod (Gadus morhua)	0.246	1	values estimated by Sharpe & Hendry 2009	-0.394221			0.95748	11	Data from Appendix B. Rate of change reported in Darwins converted to % per year		Olsen, E.M., Lilly, G.R., Heino, M., Morgan, M.J., Brattey, J., Dieckmann, U. 2005. Assessing changes in age and size at maturation in collapsing populations of Atlantic cod (Gadus morhua). Canadian Journal of Fisheries and Aquatic Sciences, 62 (4), pp. 811-823.
Em	32	4	Sharpe & Hendry 2009	observation	age at 50% maturity	AGM	Atlantic cod (Gadus morhua)	0.818	1	values estimated by Sharpe & Hendry 2009	-0.381271			0.96252	10	Data from Appendix B. Rate of change reported in Darwins converted to % per year		Olsen, E.M., Lilly, G.R., Heino, M., Morgan, M.J., Brattey, J., Dieckmann, U. 2005. Assessing changes in age and size at maturation in collapsing populations of Atlantic cod (Gadus morhua). Canadian Journal of Fisheries and Aquatic Sciences, 62 (4), pp. 811-823.
Em	33	4	Sharpe & Hendry 2009	observation	age at 50% maturity	AGM	Atlantic cod (Gadus morhua)	0.511	1	values estimated by Sharpe & Hendry 2009	-0.994027			0.794716	23	Data from Appendix B. Rate of change reported in Darwins converted to % per year		Olsen, E.M., Lilly, G.R., Heino, M., Morgan, M.J., Brattey, J., Dieckmann, U. 2005. Assessing changes in age and size at maturation in collapsing populations of Atlantic cod (Gadus morhua). Canadian Journal of Fisheries and Aquatic Sciences, 62 (4), pp. 811-823.
Em	34	4	Sharpe & Hendry 2009	observation	age at 50% maturity	AGM	Atlantic cod (Gadus morhua)	0.603	1	values estimated by Sharpe & Hendry 2009	-0.874157			0.71005	39	Data from Appendix B. Rate of change reported in Darwins converted to % per year		Brattey, J., Cadigan, N.G., Healey, B.P., Lilly, G.R., Murphy, E.F., Shelton, P.A., Mahe, J.C. 2004. Assessment of the cod stock in NAFO Subdivision 3Ps in October 2004
Em	35	4	Sharpe & Hendry 2009	observation	age at 50% maturity	AGM	Atlantic cod (Gadus morhua)	0.533	1	values estimated by Sharpe & Hendry 2009	-2.58598			0.592147	20	Data from Appendix B. Rate of change reported in Darwins converted to % per year		Trippel, E.A. 1995. Age at maturity as a stress indicator in fisheries. BioScience, 45 (11), pp. 759-771.
Em	36	4	Sharpe & Hendry 2009	observation	age at 50% maturity	AGM	Atlantic cod (Gadus morhua)	0.533	1	values estimated by Sharpe & Hendry 2009	-4.0382			0.438498	20	Data from Appendix B. Rate of change reported in Darwins converted to % per year		Trippel, E.A. 1995. Age at maturity as a stress indicator in fisheries. BioScience, 45 (11), pp. 759-771.
Em	37	4	Sharpe & Hendry 2009	observation	age at 50% maturity	AGM	Atlantic cod (Gadus morhua)	0.616	1	values estimated by Sharpe & Hendry 2009	1.27			1.14892	11	Data from Appendix B. Rate of change reported in Darwins converted to % per year		Hutchings, J.A. 2005. Life history consequences of overexploitation to population recovery in Northwest Atlantic cod (Gadus morhua). Canadian Journal of Fisheries and Aquatic Sciences, 62 (4), pp. 824-832.
Em	38	4	Sharpe & Hendry 2009	observation	age at 50% maturity	AGM	Atlantic cod (Gadus morhua)	0.541	1	values estimated by Sharpe & Hendry 2009	-2.68821			0.579842	20	Data from Appendix B. Rate of change reported in Darwins converted to % per year		Trippel, E.A. 1995. Age at maturity as a stress indicator in fisheries. BioScience, 45 (11), pp. 759-771.
Em	39	4	Sharpe & Hendry 2009	observation	age at 50% maturity	AGM	Atlantic cod (Gadus morhua)	0.541	1	values estimated by Sharpe & Hendry 2009	-1.27184			0.774142	20	Data from Appendix B. Rate of change reported in Darwins converted to % per year		Trippel, E.A. 1995. Age at maturity as a stress indicator in fisheries. BioScience, 45 (11), pp. 759-771.
Em	40	4	Sharpe & Hendry 2009	observation	age at 50% maturity	AGM	Atlantic cod (Gadus morhua)	0.701	1	values estimated by Sharpe & Hendry 2009	-2.91371			0.813028	7	Data from Appendix B. Rate of change reported in Darwins converted to % per year		Trippel, E.A. 1995. Age at maturity as a stress indicator in fisheries. BioScience, 45 (11), pp. 759-771.
Em	41	4	Sharpe & Hendry 2009	observation	age at 50% maturity	AGM	Atlantic cod (Gadus morhua)	0.832	1	values estimated by Sharpe & Hendry 2009	-3.47035			0.780953	7	Data from Appendix B. Rate of change reported in Darwins converted to % per year		Cardinale, M., Modin, J. 1999. Changes in size-at-maturity of Baltic cod (Gadus morhua) during a period of large variations in stock size and environmental conditions. Fisheries Research, 41 (3), pp. 285-295.
Em	42	4	Sharpe & Hendry 2009	observation	age at 50% maturity	AGM	Atlantic cod (Gadus morhua)	0.416	1	values estimated by Sharpe & Hendry 2009	-0.639944			0.711585	53	Data from Appendix B. Rate of change reported in Darwins converted to % per year		Trippel, E.A. 1995. Age at maturity as a stress indicator in fisheries. BioScience, 45 (11), pp. 759-771.
Em	43	4	Sharpe & Hendry 2009	observation	age at 50% maturity	AGM	European plaice (Pleuronectes platessa)	0.343	1	values estimated by Sharpe & Hendry 2009	-0.859287			0.708079	40	Data from Appendix B. Rate of change reported in Darwins converted to % per year		Grift, R.E., Rijnsdorp, A.D., Barot, S., Heino, M., Dieckmann, U. 2003. Fisheries-induced trends in reaction norms for maturation in North Sea plaice. Marine Ecology Progress Series, 257, pp. 247-257.
Em	44	4	Sharpe & Hendry 2009	observation	age at 50% maturity	AGM	Grayling (Thymallus thymallus)	0.35	1	values estimated by Sharpe & Hendry 2009	-0.29955			0.752014	95	Data from Appendix B. Rate of change reported in Darwins converted to % per year		Haugen, T.O., Vøllestad, L.A. 2001. A century of life-history evolution in grayling. Genetica, 112-113, pp. 475-491.
Em	45	4	Sharpe & Hendry 2009	observation	age at 50% maturity	AGM	Haddock (Melanogrammus aeglefinus)	0.525	1	values estimated by Sharpe & Hendry 2009	-0.6466			0.807291	33	Data from Appendix B. Rate of change reported in Darwins converted to % per year		Mohn, R.K., Simon, J.E. 2002. Biological information relevant to the management of 4TVW haddock. Canadian Science Advisory Secretariat (CSAS) Research Document, 2002/102.
Em	46	4	Sharpe & Hendry 2009	observation	age at 50% maturity	AGM	Haddock (Melanogrammus aeglefinus)	0.634	1	values estimated by Sharpe & Hendry 2009	-1.08111			0.804608	20	Data from Appendix B. Rate of change reported in Darwins converted to % per year		Trippel, E.A. 1995. Age at maturity as a stress indicator in fisheries. BioScience, 45 (11), pp. 759-771.
Em	47	4	Sharpe & Hendry 2009	observation	age at 50% maturity	AGM	Haddock (Melanogrammus aeglefinus)	0.634	1	values estimated by Sharpe & Hendry 2009	-2.23954			0.635718	20	Data from Appendix B. Rate of change reported in Darwins converted to % per year		Trippel, E.A. 1995. Age at maturity as a stress indicator in fisheries. BioScience, 45 (11), pp. 759-771.
Em	48	4	Sharpe & Hendry 2009	observation	age at 50% maturity	AGM	Haddock (Melanogrammus aeglefinus)	0.634	1	values estimated by Sharpe & Hendry 2009	-1.72004			0.706805	20	Data from Appendix B. Rate of change reported in Darwins converted to % per year		Trippel, E.A. 1995. Age at maturity as a stress indicator in fisheries. BioScience, 45 (11), pp. 759-771.
Em	49	4	Sharpe & Hendry 2009	observation	age at 50% maturity	AGM	Haddock (Melanogrammus aeglefinus)	0.432	1	values estimated by Sharpe & Hendry 2009	-2.09279			0.655079	20	Data from Appendix B. Rate of change reported in Darwins converted to % per year		Trippel, E.A. 1995. Age at maturity as a stress indicator in fisheries. BioScience, 45 (11), pp. 759-771.
Em	50	4	Sharpe & Hendry 2009	observation	age at 50% maturity	AGM	Spring-spawning herring (Clupea harengus) in Norwegian Sea	0.723	1	values estimated by Sharpe & Hendry 2009	-0.463921			0.898571	23	Data from Appendix B. Rate of change reported in Darwins converted to % per year		Engelhard, G.H., Heino, M. 2004. Maturity changes in Norwegian spring-spawning herring Clupea harengus: Compensatory or evolutionary responses? Marine Ecology Progress Series, 272, pp. 245-256.
Em	51	4	Sharpe & Hendry 2009	observation	age at 50% maturity	AGM	Striped bass (Morone saxatilis)	0.15	1	values estimated by Sharpe & Hendry 2009	0.308475			1.15221	46	Data from Appendix B. Rate of change reported in Darwins converted to % per year		Trippel, E.A. 1995. Age at maturity as a stress indicator in fisheries. BioScience, 45 (11), pp. 759-771.
Em	52	4	Sharpe & Hendry 2009	observation	age at 50% maturity	AGM	Walleye (stizostedion vitreum)	1.895	1	values estimated by Sharpe & Hendry 2009	-1.03461			0.666577	39	Data from Appendix B. Rate of change reported in Darwins converted to % per year		Trippel, E.A. 1995. Age at maturity as a stress indicator in fisheries. BioScience, 45 (11), pp. 759-771.
Em	53	4	Sharpe & Hendry 2009	observation	length at 50% maturity	SZM	American plaice (Hippoglossoides platessoides)	0.461	1	values estimated by Sharpe & Hendry 2009	-0.575339			0.831404	32	Data from Appendix A. Rate of change reported in Darwins converted to % per year		Dwyer, K.S., Morgan, M.J., Parsons, D.M., Brodie, W.B., Healey, B.P. 2007. An assessment of American plaice in NAFO Div. 3LNO
Em	54	4	Sharpe & Hendry 2009	observation	length at 50% maturity	SZM	American plaice (Hippoglossoides platessoides)	0.257	1	values estimated by Sharpe & Hendry 2009	-0.320485			0.90238	32	Data from Appendix A. Rate of change reported in Darwins converted to % per year		Morgan, M.J., Brodie, W.B., Power, D., Walsh, S.J. 2002. An Assessment of American Plaice in NAFO Subdivision 3Ps, null p.
Em	55	4	Sharpe & Hendry 2009	observation	length at 50% maturity	SZM	Atlantic cod (Gadus morhua)	0	1	values estimated by Sharpe & Hendry 2009	-1.33896			0.873891	10	Data from Appendix A. Rate of change reported in Darwins converted to % per year		Hutchings, J.A. 2005. Life history consequences of overexploitation to population recovery in Northwest Atlantic cod (Gadus morhua). Canadian Journal of Fisheries and Aquatic Sciences, 62 (4), pp. 824-832.
Em	56	4	Sharpe & Hendry 2009	observation	length at 50% maturity	SZM	Atlantic cod (Gadus morhua)	0.616	1	values estimated by Sharpe & Hendry 2009	-0.824582			0.905417	12	Data from Appendix A. Rate of change reported in Darwins converted to % per year		Hutchings, J.A. 2005. Life history consequences of overexploitation to population recovery in Northwest Atlantic cod (Gadus morhua). Canadian Journal of Fisheries and Aquatic Sciences, 62 (4), pp. 824-832.
Em	57	4	Sharpe & Hendry 2009	observation	length at 50% maturity	SZM	Atlantic cod (Gadus morhua)	0.86	1	values estimated by Sharpe & Hendry 2009	-2.44755			0.724597	13	Data from Appendix A. Rate of change reported in Darwins converted to % per year		Cardinale, M., Modin, J. 1999. Changes in size-at-maturity of Baltic cod (Gadus morhua) during a period of large variations in stock size and environmental conditions. Fisheries Research, 41 (3), pp. 285-295.
Em	58	4	Sharpe & Hendry 2009	observation	length at 50% maturity	SZM	European plaice (Pleuronectes platessa)	0.343	1	values estimated by Sharpe & Hendry 2009	-0.0889604			0.965026	40	Data from Appendix A. Rate of change reported in Darwins converted to % per year		Grift, R.E., Rijnsdorp, A.D., Barot, S., Heino, M., Dieckmann, U. 2003. Fisheries-induced trends in reaction norms for maturation in North Sea plaice. Marine Ecology Progress Series, 257, pp. 247-257.
Em	59	4	Sharpe & Hendry 2009	observation	length at 50% maturity	SZM	Grayling (Thymallus thymallus)	0.35	1	values estimated by Sharpe & Hendry 2009	-0.249688			0.788597	95	Data from Appendix A. Rate of change reported in Darwins converted to % per year		Haugen, T.O., Vøllestad, L.A. 2001. A century of life-history evolution in grayling. Genetica, 112-113, pp. 475-491.
Em	60	4	Sharpe & Hendry 2009	observation	length at 50% maturity	SZM	Spring-spawning herring (Clupea harengus) in Norwegian Sea	0.119	1	values estimated by Sharpe & Hendry 2009	-0.0313951			0.992181	25	Data from Appendix A. Rate of change reported in Darwins converted to % per year		Engelhard, G.H., Heino, M. 2004. Maturity changes in Norwegian spring-spawning herring Clupea harengus: Compensatory or evolutionary responses? Marine Ecology Progress Series, 272, pp. 245-256.
Em	61	4	Sharpe & Hendry 2009	observation	length at 50% maturity	SZM	Pink salmon (Oncorhynchus gorbuscha	1.201	1	values estimated by Sharpe & Hendry 2009	-2.25714			0.605161	22	Data from Appendix A. Rate of change reported in Darwins converted to % per year		Ricker, W.E. 1981. Changes in the average size and average age of Pacific salmon. Canadian Journal of Fisheries and Aquatic Sciences, 38, pp. 1636-1656.
Em	62	4	Sharpe & Hendry 2009	observation	length at 50% maturity	SZM	Pink salmon (Oncorhynchus gorbuscha	0.469	1	values estimated by Sharpe & Hendry 2009	-2.29525			0.599991	22	Data from Appendix A. Rate of change reported in Darwins converted to % per year		Ricker, W.E. 1981. Changes in the average size and average age of Pacific salmon. Canadian Journal of Fisheries and Aquatic Sciences, 38, pp. 1636-1656.
Em	63	4	Sharpe & Hendry 2009	observation	length at 50% maturity	SZM	Pink salmon (Oncorhynchus gorbuscha	0.667	1	values estimated by Sharpe & Hendry 2009	-1.73969			0.679703	22	Data from Appendix A. Rate of change reported in Darwins converted to % per year		Ricker, W.E. 1981. Changes in the average size and average age of Pacific salmon. Canadian Journal of Fisheries and Aquatic Sciences, 38, pp. 1636-1656.
Em	64	4	Sharpe & Hendry 2009	observation	length at 50% maturity	SZM	Pink salmon (Oncorhynchus gorbuscha	0.658	1	values estimated by Sharpe & Hendry 2009	-1.73478			0.680451	22	Data from Appendix A. Rate of change reported in Darwins converted to % per year		Ricker, W.E. 1981. Changes in the average size and average age of Pacific salmon. Canadian Journal of Fisheries and Aquatic Sciences, 38, pp. 1636-1656.
Em	65	4	Sharpe & Hendry 2009	observation	length at 50% maturity	SZM	Pink salmon (Oncorhynchus gorbuscha	1.068	1	values estimated by Sharpe & Hendry 2009	-1.89286			0.656771	22	Data from Appendix A. Rate of change reported in Darwins converted to % per year		Ricker, W.E. 1981. Changes in the average size and average age of Pacific salmon. Canadian Journal of Fisheries and Aquatic Sciences, 38, pp. 1636-1656.
Em	66	4	Sharpe & Hendry 2009	observation	length at 50% maturity	SZM	Pink salmon (Oncorhynchus gorbuscha	1.134	1	values estimated by Sharpe & Hendry 2009	-2.24052			0.607429	22	Data from Appendix A. Rate of change reported in Darwins converted to % per year		Ricker, W.E. 1981. Changes in the average size and average age of Pacific salmon. Canadian Journal of Fisheries and Aquatic Sciences, 38, pp. 1636-1656.
Em	67	4	Sharpe & Hendry 2009	observation	length at 50% maturity	SZM	Chum salmon (Oncorhynchus gorbuscha)	0.529	1	values estimated by Sharpe & Hendry 2009	0.563582			1.1444	24	Data from Appendix A. Rate of change reported in Darwins converted to % per year		Ricker, W.E. 1981. Changes in the average size and average age of Pacific salmon. Canadian Journal of Fisheries and Aquatic Sciences, 38, pp. 1636-1656.
Em	68	4	Sharpe & Hendry 2009	observation	length at 50% maturity	SZM	Chum salmon (Oncorhynchus gorbuscha)	0.529	1	values estimated by Sharpe & Hendry 2009	-0.372305			0.91437	24	Data from Appendix A. Rate of change reported in Darwins converted to % per year		Ricker, W.E. 1981. Changes in the average size and average age of Pacific salmon. Canadian Journal of Fisheries and Aquatic Sciences, 38, pp. 1636-1656.
Em	69	4	Sharpe & Hendry 2009	observation	length at 50% maturity	SZM	Chum salmon (Oncorhynchus gorbuscha)	0.529	1	values estimated by Sharpe & Hendry 2009	-0.191816			0.954966	24	Data from Appendix A. Rate of change reported in Darwins converted to % per year		Ricker, W.E. 1981. Changes in the average size and average age of Pacific salmon. Canadian Journal of Fisheries and Aquatic Sciences, 38, pp. 1636-1656.
Em	70	4	Sharpe & Hendry 2009	observation	length at 50% maturity	SZM	Silver hake (Merluccius bilinearis)	0.579	1	values estimated by Sharpe & Hendry 2009	-0.694577			0.86988	20	Data from Appendix A. Rate of change reported in Darwins converted to % per year		Showell, M.A., Beanlands, D., Mohn, R.K., Fowler, G.M. 2003. Assessment of the Scotian shelf silver hake population to 2003
Em	71	5	Chuwen et al. 2011	observation	length at 50% maturity females	SZM	Cnidoglanis macrocephalus	1.02	1	F value is the average of 0.57 and 1.47 that was recorded between the two periods	-0.363296	419	449		19	Data from text. Compare years 1987-1989 to 2005-2008		Chuwen, B.M., Potter, I.C., Hall, N.G., Hoeksema, S.D., Laurenson, L.J.B. (2011) Changes in catch rates and length and age at maturity, but not growth, of an estuarine plotosid (cnidoglanis macrocephalus) after heavy fishing Fishery Bulletin, 109 (3), pp. 247-260
Em	72	5	Chuwen et al. 2011	observation	age at 50% maturity females	AGM	Cnidoglanis macrocephalus	1.02	1	F value is the average of 0.57 and 1.47 that was recorded between the two periods	-0.984867	2.9	3.5		19	Data from text. Compare years 1987-1989 to 2005-2008		Chuwen, B.M., Potter, I.C., Hall, N.G., Hoeksema, S.D., Laurenson, L.J.B. (2011) Changes in catch rates and length and age at maturity, but not growth, of an estuarine plotosid (cnidoglanis macrocephalus) after heavy fishing Fishery Bulletin, 109 (3), pp. 247-260
Em	73	5	Chuwen et al. 2011	observation	k of the VB curve	GRO	Cnidoglanis macrocephalus	1.02	1	F value is the average of 0.57 and 1.47 that was recorded between the two periods	-0.700333	0.21	0.24		19	Data from Table 2. Compare years 1987-1989 to 2005-2008		Chuwen, B.M., Potter, I.C., Hall, N.G., Hoeksema, S.D., Laurenson, L.J.B. (2011) Changes in catch rates and length and age at maturity, but not growth, of an estuarine plotosid (cnidoglanis macrocephalus) after heavy fishing Fishery Bulletin, 109 (3), pp. 247-260
Em	74	5	Chuwen et al. 2011	observation	Lmax of the VB curve	GRO	Cnidoglanis macrocephalus	1.02	1	F value is the average of 0.57 and 1.47 that was recorded between the two periods	0.484925	911	831		19	Data from Table 2. Compare years 1987-1989 to 2005-2008		Chuwen, B.M., Potter, I.C., Hall, N.G., Hoeksema, S.D., Laurenson, L.J.B. (2011) Changes in catch rates and length and age at maturity, but not growth, of an estuarine plotosid (cnidoglanis macrocephalus) after heavy fishing Fishery Bulletin, 109 (3), pp. 247-260
Em	75	6	Wright et al. 2011a	observation	PMRN midpoint at 3-years, NE pop, females	PMN	North Sea cod (Gadus morhua)	0.2	0	Fishing mortality low, assume F=0.2	-0.349388			0.705119	26	NE pop females. Change in Darwins given in the text and converted to % per year		Wright PJ, Millar CP, Gibb FM (2011) Intrastock differences in maturation schedules of Atlantic cod, Gadus morhua. ICES Journal of Marine Science, 68, 1918-1927
Em	76	6	Wright et al. 2011a	observation	PMRN midpoint at 3-years, NE pop, males	PMN	North Sea cod (Gadus morhua)	0.2	0	Fishing mortality low, assume F=0.2	-0.329456			0.719315	26	NE pop males. Change in Darwins given in the text and converted to % per year		Wright PJ, Millar CP, Gibb FM (2011) Intrastock differences in maturation schedules of Atlantic cod, Gadus morhua. ICES Journal of Marine Science, 68, 1918-1927
Em	77	6	Wright et al. 2011a	observation	PMRN midpoint at 3-years, NW pop, females	PMN	North Sea cod (Gadus morhua)	1	0	Fishing mortality high, exceeding F=1 sometimes	-1.19283			0.303362	26	NW pop females. Change in Darwins given in the text and converted to % per year		Wright PJ, Millar CP, Gibb FM (2011) Intrastock differences in maturation schedules of Atlantic cod, Gadus morhua. ICES Journal of Marine Science, 68, 1918-1927
Em	78	6	Wright et al. 2011a	observation	PMRN midpoint at 3-years, NW pop, males	PMN	North Sea cod (Gadus morhua)	1	0	Fishing mortality high, exceeding F=1 sometimes	-1.47895			0.227876	26	NW pop males. Change in Darwins given in the text and converted to % per year		Wright PJ, Millar CP, Gibb FM (2011) Intrastock differences in maturation schedules of Atlantic cod, Gadus morhua. ICES Journal of Marine Science, 68, 1918-1927
Em	79	6	Wright et al. 2011a	observation	PMRN midpoint at 3-years, S pop, females	PMN	North Sea cod (Gadus morhua)	1	0	Fishing mortality high, exceeding F=1 sometimes	-1.00492			0.366075	26	S pop females. Change in Darwins given in the text and converted to % per year		Wright PJ, Millar CP, Gibb FM (2011) Intrastock differences in maturation schedules of Atlantic cod, Gadus morhua. ICES Journal of Marine Science, 68, 1918-1927
Em	80	6	Wright et al. 2011a	observation	PMRN midpoint at 3-years, S pop, males	PMN	North Sea cod (Gadus morhua)	1	0	Fishing mortality high, exceeding F=1 sometimes	-0.747195			0.473694	26	S pop males. Change in Darwins given in the text and converted to % per year		Wright PJ, Millar CP, Gibb FM (2011) Intrastock differences in maturation schedules of Atlantic cod, Gadus morhua. ICES Journal of Marine Science, 68, 1918-1927
Em	81	7	Pardoe et al. 2009	observation	PMRN midpoint at 7-years, females	PMN	Atlantic cod (Gadus morhua)	0.6	1	average F over number of years (varied from 0.45 to 0.90)	-0.33				35	Data on change from Table 2.		Pardoe, H., Vainikka, A., Thórdarson, G., Marteinsdóttir, G., Heino, M., (2009) Temporal trends in probabilistic maturation reaction norms and growth of Atlantic cod (Gadus morhua) on the Icelandic shelf Can. J. Fish. Aquat. Sci., 66, pp. 1719-1733
Em	82	7	Pardoe et al. 2009	observation	PMRN midpoint at 7-years, males	PMN	Atlantic cod (Gadus morhua)	0.6	1	average F over number of years (varied from 0.45 to 0.90)	-0.44				35	Data on change from Table 2.		Pardoe, H., Vainikka, A., Thórdarson, G., Marteinsdóttir, G., Heino, M., (2009) Temporal trends in probabilistic maturation reaction norms and growth of Atlantic cod (Gadus morhua) on the Icelandic shelf Can. J. Fish. Aquat. Sci., 66, pp. 1719-1733
Em	83	7	Pardoe et al. 2009	observation	PMRN midpoint age 8, female	PMN	Atlantic cod (Gadus morhua)	0.6	1	average F over number of years (varied from 0.45 to 0.90)	-0.63				35	Data on change from Table 2.		Pardoe, H., Vainikka, A., Thórdarson, G., Marteinsdóttir, G., Heino, M., (2009) Temporal trends in probabilistic maturation reaction norms and growth of Atlantic cod (Gadus morhua) on the Icelandic shelf Can. J. Fish. Aquat. Sci., 66, pp. 1719-1733
Em	84	7	Pardoe et al. 2009	observation	PMRN midpoint age 8, male	PMN	Atlantic cod (Gadus morhua)	0.6	1	average F over number of years (varied from 0.45 to 0.90)	-0.52				35	Data on change from Table 2.		Pardoe, H., Vainikka, A., Thórdarson, G., Marteinsdóttir, G., Heino, M., (2009) Temporal trends in probabilistic maturation reaction norms and growth of Atlantic cod (Gadus morhua) on the Icelandic shelf Can. J. Fish. Aquat. Sci., 66, pp. 1719-1733
Em	85	7	Pardoe et al. 2009	observation	PMRN midpoint age 6, female	PMN	Atlantic cod (Gadus morhua)	0.6	1	average F over number of years (varied from 0.45 to 0.90)	-0.22				35	Data on change from Table 2.		Pardoe, H., Vainikka, A., Thórdarson, G., Marteinsdóttir, G., Heino, M., (2009) Temporal trends in probabilistic maturation reaction norms and growth of Atlantic cod (Gadus morhua) on the Icelandic shelf Can. J. Fish. Aquat. Sci., 66, pp. 1719-1733
Em	86	7	Pardoe et al. 2009	observation	PMRN midpoint age 6, male	PMN	Atlantic cod (Gadus morhua)	0.6	1	average F over number of years (varied from 0.45 to 0.90)	-0.23				35	Data on change from Table 2.		Pardoe, H., Vainikka, A., Thórdarson, G., Marteinsdóttir, G., Heino, M., (2009) Temporal trends in probabilistic maturation reaction norms and growth of Atlantic cod (Gadus morhua) on the Icelandic shelf Can. J. Fish. Aquat. Sci., 66, pp. 1719-1733
Em	87	7	Pardoe et al. 2009	observation	PMRN midpoint age 4, male	PMN	Atlantic cod (Gadus morhua)	0.6	1	average F over number of years (varied from 0.45 to 0.90)	-0.33				35	Data on change from Table 2.		Pardoe, H., Vainikka, A., Thórdarson, G., Marteinsdóttir, G., Heino, M., (2009) Temporal trends in probabilistic maturation reaction norms and growth of Atlantic cod (Gadus morhua) on the Icelandic shelf Can. J. Fish. Aquat. Sci., 66, pp. 1719-1733
Em	88	7	Pardoe et al. 2009	observation	PMRN midpoint age 5, male	PMN	Atlantic cod (Gadus morhua)	0.6	1	average F over number of years (varied from 0.45 to 0.90)	-0.36				35	Data on change from Table 2.		Pardoe, H., Vainikka, A., Thórdarson, G., Marteinsdóttir, G., Heino, M., (2009) Temporal trends in probabilistic maturation reaction norms and growth of Atlantic cod (Gadus morhua) on the Icelandic shelf Can. J. Fish. Aquat. Sci., 66, pp. 1719-1733
Em	89	8	Mollet et al. 2007	observation	PMRN midpoint, age 3, female	PMN	North Sea sole (Solea solea)	0.3	1	average F value taken from ICES data area VIIe	-0.358072	24.6	28.6		42	Data from the text.		Mollet, F.M., Kraak, S.B.M., Rijnsdorp, A.D., (2007) Fisheries-induced evolutionary changes in maturation reaction norms in North Sea sole Solea solea Marine Ecology Progress Series, 351, pp. 189-199
Em	90	8	Mollet et al. 2007	observation	PMRN midpoint weight, age 3, female	PMN	North Sea sole (Solea solea)	0.3	1	average F value taken from ICES data area VIIe	-1.5906	128	251		42	Data from the text		Mollet, F.M., Kraak, S.B.M., Rijnsdorp, A.D., (2007) Fisheries-induced evolutionary changes in maturation reaction norms in North Sea sole Solea solea Marine Ecology Progress Series, 351, pp. 189-199
Em	91	8	Mollet et al. 2007	observation	PMRN midpoint, age 3, female, 3-dimensional norm with condition included	PMN	North Sea sole (Solea solea)	0.3	1	average F value taken from ICES data area VIIe	-0.521704	23.2	28.9		42	Data from the text		Mollet, F.M., Kraak, S.B.M., Rijnsdorp, A.D., (2007) Fisheries-induced evolutionary changes in maturation reaction norms in North Sea sole Solea solea Marine Ecology Progress Series, 351, pp. 189-199
Em	92	9	Nussle et al. 2011	observation	logarithmic growth rate	GRO	Coregonus allbelllus in Lake Brienz	0.8	0	Fishing mortality very high, assume F=0.8	-2.0893			0.9229	3.8	Data from the text. Generation time calculated by authors		Nusslé, S., Bréchon, A., Wedekind, C. (2011) Change in individual growth rate and its link to gill-net fishing in two sympatric whitefish species Evolutionary Ecology, 25 (3), pp. 681-693.
Em	93	9	Nussle et al. 2011	observation	female condition factor	GRO	Coregonus allbelllus in Lake Brienz	0.8	0	Fishing mortality very high, assume F=0.8	-0.61				3.8	Data from the text. Generation time calculated by authors		Nusslé, S., Bréchon, A., Wedekind, C. (2011) Change in individual growth rate and its link to gill-net fishing in two sympatric whitefish species Evolutionary Ecology, 25 (3), pp. 681-693.
Em	94	9	Nussle et al. 2011	observation	logarithmic growth rate	GRO	Coregonus fatioi in Lake Brienz	0.8	0	Fishing mortality very high, assume F=0.8	-2.80044			0.9028	3.6	Data from the text. Generation time calculated by authors		Nusslé, S., Bréchon, A., Wedekind, C. (2011) Change in individual growth rate and its link to gill-net fishing in two sympatric whitefish species Evolutionary Ecology, 25 (3), pp. 681-693.
Em	95	9	Nussle et al. 2011	observation	length at age 1	GRO	Coregonus fatioi in Lake Brienz	0.8	0	Fishing mortality very high, assume F=0.8	-0.250817			0.991	3.6	Data from the text. Generation time calculated by authors		Nusslé, S., Bréchon, A., Wedekind, C. (2011) Change in individual growth rate and its link to gill-net fishing in two sympatric whitefish species Evolutionary Ecology, 25 (3), pp. 681-693.
Sr	96	9	Nussle et al. 2011	calculated selection diff	logarithmic growth rate	GRO	Coregonus allbelllus in Lake Brienz	0.8	0	Fishing mortality very high, assume F=0.8	-1.40093			0.9478	3.8	Data from the text. Selection differential given in the paper, response calculated here assuming h2=0.3		Nusslé, S., Bréchon, A., Wedekind, C. (2011) Change in individual growth rate and its link to gill-net fishing in two sympatric whitefish species Evolutionary Ecology, 25 (3), pp. 681-693.
Sr	97	9	Nussle et al. 2011	calculated selection diff	logarithmic growth rate	GRO	Coregonus fatioi in Lake Brienz	0.8	0	Fishing mortality very high, assume F=0.8	-0.587811			0.979	3.6	Data from the text. Selection differential given in the paper, response calculated here assuming h2=0.3		Nusslé, S., Bréchon, A., Wedekind, C. (2011) Change in individual growth rate and its link to gill-net fishing in two sympatric whitefish species Evolutionary Ecology, 25 (3), pp. 681-693.
Sr	98	10	Kendall and Quinn 2009	calculated selection diff	length at age	GRO	Sockeye salmon (Oncorhynchus nerka)	0.7	0	high and variable fishing mortality, assume F=0.7	-0.180244	497.75	500		2.5	From Fig. 6, average selelection differential on females in 1963-1975 of 7.5 mm. Response calculated assuming heritability of 0.3		Kendall, N.W., Quinn, T.P., Effects of population-specific variation in age and length on fishery selection and exploitation rates of sockeye salmon (2009) Canadian Journal of Fisheries and Aquatic Sciences, 66, pp. 896-908;
Sr	99	10	Kendall and Quinn 2009	calculated selection diff	length at age	GRO	Sockeye salmon (Oncorhynchus nerka)	0.7	0	high and variable fishing mortality, assume F=0.7	-0.108088	498.65	500		2.5	From Fig. 6, average selelection differential on males in 1963-1975 of 4.5 mm. Response calculated assuming heritability of 0.3		Kendall, N.W., Quinn, T.P., Effects of population-specific variation in age and length on fishery selection and exploitation rates of sockeye salmon (2009) Canadian Journal of Fisheries and Aquatic Sciences, 66, pp. 896-908;
Sr	100	10	Kendall and Quinn 2009	calculated selection diff	length at age	GRO	Sockeye salmon (Oncorhynchus nerka)	0.7	0	high and variable fishing mortality, assume F=0.7	-0.204313	497.45	500		2.5	From Fig. 6, average selelection differential on females in 1976-1990 of 8.5 mm. Response calculated assuming heritability of 0.3		Kendall, N.W., Quinn, T.P., Effects of population-specific variation in age and length on fishery selection and exploitation rates of sockeye salmon (2009) Canadian Journal of Fisheries and Aquatic Sciences, 66, pp. 896-908;
Sr	101	10	Kendall and Quinn 2009	calculated selection diff	length at age	GRO	Sockeye salmon (Oncorhynchus nerka)	0.7	0	high and variable fishing mortality, assume F=0.7	-0.168212	497.9	500		2.5	From Fig. 6, average selelection differential on males in 1976-1990 of 7 mm. Response calculated assuming heritability of 0.3		Kendall, N.W., Quinn, T.P., Effects of population-specific variation in age and length on fishery selection and exploitation rates of sockeye salmon (2009) Canadian Journal of Fisheries and Aquatic Sciences, 66, pp. 896-908;
Sr	102	10	Kendall and Quinn 2009	calculated selection diff	length at age	GRO	Sockeye salmon (Oncorhynchus nerka)	0.7	0	high and variable fishing mortality, assume F=0.7	-0.204313	497.45	500		2.5	From Fig. 6, average selelection differential on females in 1991-2007 of 8.5 mm. Response calculated assuming heritability of 0.3		Kendall, N.W., Quinn, T.P., Effects of population-specific variation in age and length on fishery selection and exploitation rates of sockeye salmon (2009) Canadian Journal of Fisheries and Aquatic Sciences, 66, pp. 896-908;
Sr	103	10	Kendall and Quinn 2009	calculated selection diff	length at age	GRO	Sockeye salmon (Oncorhynchus nerka)	0.7	0	high and variable fishing mortality, assume F=0.7	-0.144156	498.2	500		2.5	From Fig. 6, average selelection differential on males in 1991-2007 of 6 mm. Response calculated assuming heritability of 0.3		Kendall, N.W., Quinn, T.P., Effects of population-specific variation in age and length on fishery selection and exploitation rates of sockeye salmon (2009) Canadian Journal of Fisheries and Aquatic Sciences, 66, pp. 896-908;
Mo	104	11	Enberg et al. 2009	model	PMRN intercept	PMN	Atlantic cod (Gadus morhua)	0.1	2	F modelled	-0.0611357	111	118		100	eco-genetic model. Results from Fig. 3		Enberg, K., Jørgensen, C., Dunlop, E.S., Heino, M., Dieckmann, U., Implications of fisheries-induced evolution for stock rebuilding and recovery (2009) Evolutionary Applications, 2, pp. 394-414
Mo	105	11	Enberg et al. 2009	model	PMRN intercept	PMN	Atlantic cod (Gadus morhua)	0.3	2	F modelled	-0.327496	85	118		100	eco-genetic model		Enberg, K., Jørgensen, C., Dunlop, E.S., Heino, M., Dieckmann, U., Implications of fisheries-induced evolution for stock rebuilding and recovery (2009) Evolutionary Applications, 2, pp. 394-414
Mo	106	11	Enberg et al. 2009	model	PMRN intercept	PMN	Atlantic cod (Gadus morhua)	0.5	2	F modelled	-0.452171	75	118		100	eco-genetic model		Enberg, K., Jørgensen, C., Dunlop, E.S., Heino, M., Dieckmann, U., Implications of fisheries-induced evolution for stock rebuilding and recovery (2009) Evolutionary Applications, 2, pp. 394-414
Mo	107	11	Enberg et al. 2009	model	GSI	REP	Atlantic cod (Gadus morhua)	0.1	2	F modelled	0.0149827	0.269	0.265		100	eco-genetic model		Enberg, K., Jørgensen, C., Dunlop, E.S., Heino, M., Dieckmann, U., Implications of fisheries-induced evolution for stock rebuilding and recovery (2009) Evolutionary Applications, 2, pp. 394-414
Mo	108	11	Enberg et al. 2009	model	GSI	REP	Atlantic cod (Gadus morhua)	0.3	2	F modelled	0.0550749	0.28	0.265		100	eco-genetic model		Enberg, K., Jørgensen, C., Dunlop, E.S., Heino, M., Dieckmann, U., Implications of fisheries-induced evolution for stock rebuilding and recovery (2009) Evolutionary Applications, 2, pp. 394-414
Mo	109	11	Enberg et al. 2009	model	GSI	REP	Atlantic cod (Gadus morhua)	0.5	2	F modelled	0.0832653	0.288	0.265		100	eco-genetic model		Enberg, K., Jørgensen, C., Dunlop, E.S., Heino, M., Dieckmann, U., Implications of fisheries-induced evolution for stock rebuilding and recovery (2009) Evolutionary Applications, 2, pp. 394-414
Mo	110	11	Enberg et al. 2009	model	age at maturation	AGM	Atlantic cod (Gadus morhua)	0.3	2	F modelled	-0.317947	8	11		100	eco-genetic model		Enberg, K., Jørgensen, C., Dunlop, E.S., Heino, M., Dieckmann, U., Implications of fisheries-induced evolution for stock rebuilding and recovery (2009) Evolutionary Applications, 2, pp. 394-414
Mo	111	11	Enberg et al. 2009	model	age at maturation	AGM	Atlantic cod (Gadus morhua)	0.7	2	F modelled	-0.604303	6	11		100	eco-genetic model		Enberg, K., Jørgensen, C., Dunlop, E.S., Heino, M., Dieckmann, U., Implications of fisheries-induced evolution for stock rebuilding and recovery (2009) Evolutionary Applications, 2, pp. 394-414
Mo	112	12	Dunlop et al. 2009a	model	GSI	REP	Atlantic cod (Gadus morhua)	0.7	2	F modelled	0.0656188	0.126	0.118		100	eco-genetic model, min size limit 60 cm, results from Fig. 3		Dunlop, E.S., Heino, M., Dieckmann, U., (2009a) Eco-genetic modeling of contemporary life-history evolution Ecological Applications 19, 1815-1834
Mo	113	12	Dunlop et al. 2009a	model	length at maturation	SZM	Atlantic cod (Gadus morhua)	0.7	2	F modelled	-0.537547	35	60		100	eco-genetic model, min size limit 60 cm, results from Fig. 3		Dunlop, E.S., Heino, M., Dieckmann, U., (2009a) Eco-genetic modeling of contemporary life-history evolution Ecological Applications 19, 1815-1834
Mo	114	12	Dunlop et al. 2009a	model	growth capacity	GRO	Atlantic cod (Gadus morhua)	0.7	2	F modelled	-0.0476167	12.3	12.9		100	eco-genetic model, min size limit 60 cm, results from Fig. 3		Dunlop, E.S., Heino, M., Dieckmann, U., (2009a) Eco-genetic modeling of contemporary life-history evolution Ecological Applications 19, 1815-1834
Mo	115	12	Dunlop et al. 2009a	model	PMRN midpoint, length at age for 50% maturation	PMN	Atlantic cod (Gadus morhua)	0.2	2	F modelled	-0.117714	80	90		100	eco-genetic model, min size limit 60 cm, results from Fig. 5		Dunlop, E.S., Heino, M., Dieckmann, U., (2009a) Eco-genetic modeling of contemporary life-history evolution Ecological Applications 19, 1815-1834
Mo	116	12	Dunlop et al. 2009a	model	PMRN midpoint, length at age for 50% maturation	PMN	Atlantic cod (Gadus morhua)	0.5	2	F modelled	-0.209131	73	90		100	eco-genetic model, min size limit 60 cm, results from Fig. 5		Dunlop, E.S., Heino, M., Dieckmann, U., (2009a) Eco-genetic modeling of contemporary life-history evolution Ecological Applications 19, 1815-1834
Mo	117	12	Dunlop et al. 2009a	model	PMRN midpoint, length at age for 50% maturation	PMN	Atlantic cod (Gadus morhua)	0.9	2	F modelled	-0.324893	65	90		100	eco-genetic model, min size limit 60 cm, results from Fig. 5		Dunlop, E.S., Heino, M., Dieckmann, U., (2009a) Eco-genetic modeling of contemporary life-history evolution Ecological Applications 19, 1815-1834
Mo	118	12	Dunlop et al. 2009a	model	PMRN lower bound, age with 25% maturation probability	PMN	Atlantic cod (Gadus morhua)	0.2	2	F modelled	-0.222895	8	10		100	eco-genetic model, min size limit 60 cm, results from Fig. 5		Dunlop, E.S., Heino, M., Dieckmann, U., (2009a) Eco-genetic modeling of contemporary life-history evolution Ecological Applications 19, 1815-1834
Mo	119	12	Dunlop et al. 2009a	model	PMRN lower bound, age with 25% maturation probability	PMN	Atlantic cod (Gadus morhua)	0.5	2	F modelled	-0.35604	7	10		100	eco-genetic model, min size limit 60 cm, results from Fig. 5		Dunlop, E.S., Heino, M., Dieckmann, U., (2009a) Eco-genetic modeling of contemporary life-history evolution Ecological Applications 19, 1815-1834
Mo	120	12	Dunlop et al. 2009a	model	PMRN lower bound, age with 25% maturation probability	PMN	Atlantic cod (Gadus morhua)	0.9	2	F modelled	-0.509523	6	10		100	eco-genetic model, min size limit 60 cm, results from Fig. 5		Dunlop, E.S., Heino, M., Dieckmann, U., (2009a) Eco-genetic modeling of contemporary life-history evolution Ecological Applications 19, 1815-1834
Mo	121	13	Andersen et al. 2007	model	weight at 50% maturity	SZM	Baltic Sea cod (Gadus morhua)	1	2	F modelled	-0.672297	1465	1500		3.5	Weight decrease per generation taken from Fig. 3A, initial weight given as 1500 g. Generation time assumed at 3.5 years		Andersen, K.H., Farnsworth, K.D., Thygesen, U.H., Beyer, J.E., The evolutionary pressure from fishing on size at maturation of Baltic cod (2007) Ecological Modelling, 204, pp. 246-252
Mo	122	13	Andersen et al. 2007	model	weight at 50% maturity	SZM	Baltic Sea cod (Gadus morhua)	0.8	2	F modelled	-0.536927	1472	1500		3.5	Weight decrease per generation taken from Fig. 3A, initial weight given as 1500 g. Generation time assumed at 3.5 years		Andersen, K.H., Farnsworth, K.D., Thygesen, U.H., Beyer, J.E., The evolutionary pressure from fishing on size at maturation of Baltic cod (2007) Ecological Modelling, 204, pp. 246-252
Mo	123	13	Andersen et al. 2007	model	weight at 50% maturity	SZM	Baltic Sea cod (Gadus morhua)	0.6	2	F modelled	-0.344337	1482	1500		3.5	Weight decrease per generation taken from Fig. 3A, initial weight given as 1500 g. Generation time assumed at 3.5 years		Andersen, K.H., Farnsworth, K.D., Thygesen, U.H., Beyer, J.E., The evolutionary pressure from fishing on size at maturation of Baltic cod (2007) Ecological Modelling, 204, pp. 246-252
Mo	124	13	Andersen et al. 2007	model	weight at 50% maturity	SZM	Baltic Sea cod (Gadus morhua)	0.4	2	F modelled	-0.190931	1490	1500		3.5	Weight decrease per generation taken from Fig. 3A, initial weight given as 1500 g. Generation time assumed at 3.5 years		Andersen, K.H., Farnsworth, K.D., Thygesen, U.H., Beyer, J.E., The evolutionary pressure from fishing on size at maturation of Baltic cod (2007) Ecological Modelling, 204, pp. 246-252
Mo	125	13	Andersen et al. 2007	model	weight at 50% maturity	SZM	Baltic Sea cod (Gadus morhua)	0.2	2	F modelled	-0.0571837	1497	1500		3.5	Weight decrease per generation taken from Fig. 3A, initial weight given as 1500 g. Generation time assumed at 3.5 years		Andersen, K.H., Farnsworth, K.D., Thygesen, U.H., Beyer, J.E., The evolutionary pressure from fishing on size at maturation of Baltic cod (2007) Ecological Modelling, 204, pp. 246-252
Mo	126	14	Dunlop et al. 2009b	model	PMRN intercept	PMN	Baltic Sea cod (Gadus morhua)	0.7	2	F modelled	-0.438403	58	90		100	eco-genetic model. Only scenarios with fishing in feeding grounds only and no reserves used. Min size limit 60 cm. Data from Fig. 2		Dunlop, E.S., Baskett, M., Heino, M., Dieckmann, U., (2009b) Propensity of marine reserves to reduce the evolutionary effects of fishing in a migratory species Evolutionary Applications., 2, 371-393
Mo	127	14	Dunlop et al. 2009b	model	gowth capacity	GRO	Baltic Sea cod (Gadus morhua)	0.7	2	F modelled	-0.114814	11.5	12.9		100	eco-genetic model. Only scenarios with fishing in feeding grounds only and no reserves used. Min size limit 60 cm. Data from Fig. 2		Dunlop, E.S., Baskett, M., Heino, M., Dieckmann, U., (2009b) Propensity of marine reserves to reduce the evolutionary effects of fishing in a migratory species Evolutionary Applications., 2, 371-393
Mo	128	14	Dunlop et al. 2009b	model	GSI	REP	Baltic Sea cod (Gadus morhua)	0.7	2	F modelled	0.0807215	0.129	0.119		100	eco-genetic model. Only scenarios with fishing in feeding grounds only and no reserves used. Min size limit 60 cm. Data from Fig. 2		Dunlop, E.S., Baskett, M., Heino, M., Dieckmann, U., (2009b) Propensity of marine reserves to reduce the evolutionary effects of fishing in a migratory species Evolutionary Applications., 2, 371-393
Mo	129	15	de Roos et al. 2006	model	maturation length	SZM	whiting/herring type species	0.9	2	F modelled	-0.588804	88	102		25	Data from Fig. 1, min size limit 100 and 80mm		de Roos, A.M., Boukal, D.S., Persson, L., (2006) Evolutionary regime shifts in age and size at maturation of exploited fish stocks Proceedings of the Royal Society B-Biological Sciences, 273, pp. 1873-1880
Mo	130	15	de Roos et al. 2006	model	maturation length	SZM	whiting/herring type species	0.9	2	F modelled	-0.484714	80	102		50	Data from Fig. 1, min size limit 100 and 80mm		de Roos, A.M., Boukal, D.S., Persson, L., (2006) Evolutionary regime shifts in age and size at maturation of exploited fish stocks Proceedings of the Royal Society B-Biological Sciences, 273, pp. 1873-1880
Mo	131	16	Andersen & Brander 2009	model	GSI	REP	general species	0.4	2	F modelled	0.1				1	Data from pure size-based fishery, maturation size of 2.5 kg. Data from electronic supplement Fig. S2 A		Andersen, K.H., Brander, K. Expected rate of fisheries-induced evolution is slow (2009) Proceedings of the National Academy of Sciences of the United States of America, 106 (28), pp. 11657-11660
Mo	132	16	Andersen & Brander 2009	model	GSI	REP	general species	0.8	2	F modelled	0.17				1	Data from pure size-based fishery, maturation size of 2.5 kg. Data from electronic supplement Fig. S2 A		Andersen, K.H., Brander, K. Expected rate of fisheries-induced evolution is slow (2009) Proceedings of the National Academy of Sciences of the United States of America, 106 (28), pp. 11657-11660
Mo	133	16	Andersen & Brander 2009	model	maturation size	SZM	general species	0.4	2	F modelled	-0.06				1	Data from pure size-based fishery, maturation size of 2.5 kg. Data from electronic supplement Fig. S2 A		Andersen, K.H., Brander, K. Expected rate of fisheries-induced evolution is slow (2009) Proceedings of the National Academy of Sciences of the United States of America, 106 (28), pp. 11657-11660
Mo	134	16	Andersen & Brander 2009	model	maturation size	SZM	general species	0.8	2	F modelled	-0.2				1	Data from pure size-based fishery, maturation size of 2.5 kg. Data from electronic supplement Fig. S2 A		Andersen, K.H., Brander, K. Expected rate of fisheries-induced evolution is slow (2009) Proceedings of the National Academy of Sciences of the United States of America, 106 (28), pp. 11657-11660
Mo	135	16	Andersen & Brander 2009	model	consumption rate	GRO	general species	0.4	2	F modelled	-0.05				1	Data from pure size-based fishery, maturation size of 2.5 kg. Data from electronic supplement Fig. S2 A		Andersen, K.H., Brander, K. Expected rate of fisheries-induced evolution is slow (2009) Proceedings of the National Academy of Sciences of the United States of America, 106 (28), pp. 11657-11660
Mo	136	16	Andersen & Brander 2009	model	consumption rate	GRO	general species	0.8	2	F modelled	-0.2				1	Data from pure size-based fishery, maturation size of 2.5 kg. Data from electronic supplement Fig. S2 A		Andersen, K.H., Brander, K. Expected rate of fisheries-induced evolution is slow (2009) Proceedings of the National Academy of Sciences of the United States of America, 106 (28), pp. 11657-11660
Mo	137	17	Wang and Hook, 2009	model	K (growth rate), male	GRO	lake whitefish/walleye type species	0.2	2	F modelled	0	0.3	0.3		200	EXCLUDED DATA POINT. Data from Fig. 7. Only data from "targeting large fish" used. Deterministic simulation		Wang, H.-Y., Höök, T.O., (2009) Eco-genetic model to explore fishing-induced ecological and evolutionary effects on growth and maturation schedules Evolutionary Applications, 2, pp. 438-455
Mo	138	17	Wang and Hook, 2009	model	K (growth rate), male	GRO	lake whitefish/walleye type species	0.4	2	F modelled	-0.0169493	0.29	0.3		200	Data from Fig. 7. Only data from "targeting large fish" used. Deterministic simulation		Wang, H.-Y., Höök, T.O., (2009) Eco-genetic model to explore fishing-induced ecological and evolutionary effects on growth and maturation schedules Evolutionary Applications, 2, pp. 438-455
Mo	139	17	Wang and Hook, 2009	model	K (growth rate), male	GRO	lake whitefish/walleye type species	0.6	2	F modelled	-0.0715248	0.26	0.3		200	Data from Fig. 7. Only data from "targeting large fish" used. Deterministic simulation		Wang, H.-Y., Höök, T.O., (2009) Eco-genetic model to explore fishing-induced ecological and evolutionary effects on growth and maturation schedules Evolutionary Applications, 2, pp. 438-455
Mo	140	17	Wang and Hook, 2009	model	K (growth rate), male	GRO	lake whitefish/walleye type species	0.8	2	F modelled	-0.101211	0.245	0.3		200	Data from Fig. 7. Only data from "targeting large fish" used. Deterministic simulation		Wang, H.-Y., Höök, T.O., (2009) Eco-genetic model to explore fishing-induced ecological and evolutionary effects on growth and maturation schedules Evolutionary Applications, 2, pp. 438-455
Mo	141	17	Wang and Hook, 2009	model	K (growth rate), male	GRO	lake whitefish/walleye type species	1	2	F modelled	-0.122024	0.235	0.3		200	Data from Fig. 7. Only data from "targeting large fish" used. Deterministic simulation		Wang, H.-Y., Höök, T.O., (2009) Eco-genetic model to explore fishing-induced ecological and evolutionary effects on growth and maturation schedules Evolutionary Applications, 2, pp. 438-455
Mo	142	17	Wang and Hook, 2009	model	K (growth rate), female	GRO	lake whitefish/walleye type species	0.2	2	F modelled	0	0.27	0.27		200	EXCLUDED DATA POINT. Data from Fig. 7. Only data from "targeting large fish" used. Deterministic simulation		Wang, H.-Y., Höök, T.O., (2009) Eco-genetic model to explore fishing-induced ecological and evolutionary effects on growth and maturation schedules Evolutionary Applications, 2, pp. 438-455
Mo	143	17	Wang and Hook, 2009	model	K (growth rate), female	GRO	lake whitefish/walleye type species	0.4	2	F modelled	-0.0188684	0.26	0.27		200	Data from Fig. 7. Only data from "targeting large fish" used. Deterministic simulation		Wang, H.-Y., Höök, T.O., (2009) Eco-genetic model to explore fishing-induced ecological and evolutionary effects on growth and maturation schedules Evolutionary Applications, 2, pp. 438-455
Mo	144	17	Wang and Hook, 2009	model	K (growth rate), female	GRO	lake whitefish/walleye type species	0.6	2	F modelled	-0.0801392	0.23	0.27		200	Data from Fig. 7. Only data from "targeting large fish" used. Deterministic simulation		Wang, H.-Y., Höök, T.O., (2009) Eco-genetic model to explore fishing-induced ecological and evolutionary effects on growth and maturation schedules Evolutionary Applications, 2, pp. 438-455
Mo	145	17	Wang and Hook, 2009	model	K (growth rate), female	GRO	lake whitefish/walleye type species	0.8	2	F modelled	-0.0801392	0.23	0.27		200	Data from Fig. 7. Only data from "targeting large fish" used. Deterministic simulation		Wang, H.-Y., Höök, T.O., (2009) Eco-genetic model to explore fishing-induced ecological and evolutionary effects on growth and maturation schedules Evolutionary Applications, 2, pp. 438-455
Mo	146	17	Wang and Hook, 2009	model	K (growth rate), female	GRO	lake whitefish/walleye type species	1	2	F modelled	-0.102345	0.22	0.27		200	Data from Fig. 7. Only data from "targeting large fish" used. Deterministic simulation		Wang, H.-Y., Höök, T.O., (2009) Eco-genetic model to explore fishing-induced ecological and evolutionary effects on growth and maturation schedules Evolutionary Applications, 2, pp. 438-455
Mo	147	17	Wang and Hook, 2009	model	Lmax, male	GRO	lake whitefish/walleye type species	0.2	2	F modelled	0	663	663		200	EXCLUDED DATA POINT. Data from Fig. 7. Only data from "targeting large fish" used. Deterministic simulation		Wang, H.-Y., Höök, T.O., (2009) Eco-genetic model to explore fishing-induced ecological and evolutionary effects on growth and maturation schedules Evolutionary Applications, 2, pp. 438-455
Mo	148	17	Wang and Hook, 2009	model	Lmax, male	GRO	lake whitefish/walleye type species	0.4	2	F modelled	0.00896925	675	663		200	Data from Fig. 7. Only data from "targeting large fish" used. Deterministic simulation		Wang, H.-Y., Höök, T.O., (2009) Eco-genetic model to explore fishing-induced ecological and evolutionary effects on growth and maturation schedules Evolutionary Applications, 2, pp. 438-455
Mo	149	17	Wang and Hook, 2009	model	Lmax, male	GRO	lake whitefish/walleye type species	0.6	2	F modelled	0.0271564	700	663		200	Data from Fig. 7. Only data from "targeting large fish" used. Deterministic simulation		Wang, H.-Y., Höök, T.O., (2009) Eco-genetic model to explore fishing-induced ecological and evolutionary effects on growth and maturation schedules Evolutionary Applications, 2, pp. 438-455
Mo	150	17	Wang and Hook, 2009	model	Lmax, male	GRO	lake whitefish/walleye type species	0.8	2	F modelled	0.0342509	710	663		200	Data from Fig. 7. Only data from "targeting large fish" used. Deterministic simulation		Wang, H.-Y., Höök, T.O., (2009) Eco-genetic model to explore fishing-induced ecological and evolutionary effects on growth and maturation schedules Evolutionary Applications, 2, pp. 438-455
Mo	151	17	Wang and Hook, 2009	model	Lmax, male	GRO	lake whitefish/walleye type species	1	2	F modelled	0.0377609	715	663		200	Data from Fig. 7. Only data from "targeting large fish" used. Deterministic simulation		Wang, H.-Y., Höök, T.O., (2009) Eco-genetic model to explore fishing-induced ecological and evolutionary effects on growth and maturation schedules Evolutionary Applications, 2, pp. 438-455
Mo	152	17	Wang and Hook, 2009	model	Lmax, female	GRO	lake whitefish/walleye type species	0.2	2	F modelled	0.0029326	684	680		200	Data from Fig. 7. Only data from "targeting large fish" used. Deterministic simulation		Wang, H.-Y., Höök, T.O., (2009) Eco-genetic model to explore fishing-induced ecological and evolutionary effects on growth and maturation schedules Evolutionary Applications, 2, pp. 438-455
Mo	153	17	Wang and Hook, 2009	model	Lmax, female	GRO	lake whitefish/walleye type species	0.4	2	F modelled	0.0109101	695	680		200	Data from Fig. 7. Only data from "targeting large fish" used. Deterministic simulation		Wang, H.-Y., Höök, T.O., (2009) Eco-genetic model to explore fishing-induced ecological and evolutionary effects on growth and maturation schedules Evolutionary Applications, 2, pp. 438-455
Mo	154	17	Wang and Hook, 2009	model	Lmax, female	GRO	lake whitefish/walleye type species	0.6	2	F modelled	0.0285833	720	680		200	Data from Fig. 7. Only data from "targeting large fish" used. Deterministic simulation		Wang, H.-Y., Höök, T.O., (2009) Eco-genetic model to explore fishing-induced ecological and evolutionary effects on growth and maturation schedules Evolutionary Applications, 2, pp. 438-455
Mo	155	17	Wang and Hook, 2009	model	Lmax, female	GRO	lake whitefish/walleye type species	0.8	2	F modelled	0.0320446	725	680		200	Data from Fig. 7. Only data from "targeting large fish" used. Deterministic simulation		Wang, H.-Y., Höök, T.O., (2009) Eco-genetic model to explore fishing-induced ecological and evolutionary effects on growth and maturation schedules Evolutionary Applications, 2, pp. 438-455
Mo	156	17	Wang and Hook, 2009	model	Lmax, female	GRO	lake whitefish/walleye type species	1	2	F modelled	0.0285833	720	680		200	Data from Fig. 7. Only data from "targeting large fish" used. Deterministic simulation		Wang, H.-Y., Höök, T.O., (2009) Eco-genetic model to explore fishing-induced ecological and evolutionary effects on growth and maturation schedules Evolutionary Applications, 2, pp. 438-455
Mo	157	17	Wang and Hook, 2009	model	Female length age 5	GRO	lake whitefish/walleye type species	0.2	2	F modelled	0.0361669	430	400		200	Data from Fig. 8. Only data from "targeting large fish" used. Deterministic simulation		Wang, H.-Y., Höök, T.O., (2009) Eco-genetic model to explore fishing-induced ecological and evolutionary effects on growth and maturation schedules Evolutionary Applications, 2, pp. 438-455
Mo	158	17	Wang and Hook, 2009	model	Female length age 5	GRO	lake whitefish/walleye type species	0.4	2	F modelled	0.150165	540	400		200	Data from Fig. 8. Only data from "targeting large fish" used. Deterministic simulation		Wang, H.-Y., Höök, T.O., (2009) Eco-genetic model to explore fishing-induced ecological and evolutionary effects on growth and maturation schedules Evolutionary Applications, 2, pp. 438-455
Mo	159	17	Wang and Hook, 2009	model	Female length age 5	GRO	lake whitefish/walleye type species	0.6	2	F modelled	0.2802	700	400		200	Data from Fig. 8. Only data from "targeting large fish" used. Deterministic simulation		Wang, H.-Y., Höök, T.O., (2009) Eco-genetic model to explore fishing-induced ecological and evolutionary effects on growth and maturation schedules Evolutionary Applications, 2, pp. 438-455
Mo	160	17	Wang and Hook, 2009	model	Female length age 5	GRO	lake whitefish/walleye type species	0.8	2	F modelled	0.2802	700	400		200	Data from Fig. 8. Only data from "targeting large fish" used. Deterministic simulation		Wang, H.-Y., Höök, T.O., (2009) Eco-genetic model to explore fishing-induced ecological and evolutionary effects on growth and maturation schedules Evolutionary Applications, 2, pp. 438-455
Mo	161	17	Wang and Hook, 2009	model	Female length age 5	GRO	lake whitefish/walleye type species	1	2	F modelled	0.2802	700	400		200	Data from Fig. 8. Only data from "targeting large fish" used. Deterministic simulation		Wang, H.-Y., Höök, T.O., (2009) Eco-genetic model to explore fishing-induced ecological and evolutionary effects on growth and maturation schedules Evolutionary Applications, 2, pp. 438-455
Mo	162	18	Hard et al. 2009	model	Length at age 3	GRO	Chinook salmon (Oncorhynchus tshawytscha)	0.8	2	F modelled	-0.0399086	221	230		100	Data from Fig. 3, minimum size limit (600mm) fishing regime, no stabilising selection		Hard, J., Eldridge, W.H., Naish., K.A., (2009) Genetic consequences of size-selective fishing: Implications for viability of Yukon River Chinook salmon American Fisheries Society Symposium, 70, pp. 759-780
Mo	163	18	Hard et al. 2009	model	Length at age 5	GRO	Chinook salmon (Oncorhynchus tshawytscha)	0.8	2	F modelled	-0.0164688	692.5	704		100	Data from Fig. 3, minimum size limit (600mm) fishing regime, no stabilising selection		Hard, J., Eldridge, W.H., Naish., K.A., (2009) Genetic consequences of size-selective fishing: Implications for viability of Yukon River Chinook salmon American Fisheries Society Symposium, 70, pp. 759-780
Mo	164	18	Hard et al. 2009	model	Length at age 7	GRO	Chinook salmon (Oncorhynchus tshawytscha)	0.8	2	F modelled	-0.0187781	844	860		100	Data from Fig. 3, minimum size limit (600mm) fishing regime, no stabilising selection		Hard, J., Eldridge, W.H., Naish., K.A., (2009) Genetic consequences of size-selective fishing: Implications for viability of Yukon River Chinook salmon American Fisheries Society Symposium, 70, pp. 759-780
Mo	165	19	Brown et al. 2008	model	wet weight at age 190 days	GRO	Atlantis silverside (Menidia menidia)	0.51	2	F modelled	-0.573712	2.55	3.4		50	Data from Fig. 5. Large harvest percentage of 50% only used; rates recalculated as fraction of Conover and Munch 2002 rates (6.9% per year in this model). Rates given per generation, but rounded to one year		Brown, C.J., Hobday, A.J., Ziegler, P.E., Welsford, D.C., (2008) Darwinian fisheries science needs to consider realistic fishing pressures over evolutionary time scales Marine Ecology-Progress Series, 369, pp. 257-266
Mo	166	19	Brown et al. 2008	model	wet weight at age 190 days	GRO	Atlantis silverside (Menidia menidia)	0.7	2	F modelled	-0.716625	2.55	3.4		40	Data from Fig. 5. Large harvest percentage of 50% only used; rates recalculated as fraction of Conover and Munch 2002 rates (6.9% per year in this model). Rates given per generation, but rounded to one year		Brown, C.J., Hobday, A.J., Ziegler, P.E., Welsford, D.C., (2008) Darwinian fisheries science needs to consider realistic fishing pressures over evolutionary time scales Marine Ecology-Progress Series, 369, pp. 257-266
Mo	167	19	Brown et al. 2008	model	wet weight at age 190 days	GRO	Atlantis silverside (Menidia menidia)	0.92	2	F modelled	-0.954357	2.55	3.4		30	Data from Fig. 5. Large harvest percentage of 50% only used; rates recalculated as fraction of Conover and Munch 2002 rates (6.9% per year in this model). Rates given per generation, but rounded to one year		Brown, C.J., Hobday, A.J., Ziegler, P.E., Welsford, D.C., (2008) Darwinian fisheries science needs to consider realistic fishing pressures over evolutionary time scales Marine Ecology-Progress Series, 369, pp. 257-266
Mo	168	19	Brown et al. 2008	model	wet weight at age 190 days	GRO	Atlantis silverside (Menidia menidia)	1.2	2	F modelled	-1.42811	2.55	3.4		20	Data from Fig. 5. Large harvest percentage of 50% only used; rates recalculated as fraction of Conover and Munch 2002 rates (6.9% per year in this model). Rates given per generation, but rounded to one year		Brown, C.J., Hobday, A.J., Ziegler, P.E., Welsford, D.C., (2008) Darwinian fisheries science needs to consider realistic fishing pressures over evolutionary time scales Marine Ecology-Progress Series, 369, pp. 257-266
Mo	169	19	Brown et al. 2008	model	wet weight at age 190 days	GRO	Atlantis silverside (Menidia menidia)	1.6	2	F modelled	-1.89961	2.55	3.4		15	Data from Fig. 5. Large harvest percentage of 50% only used; rates recalculated as fraction of Conover and Munch 2002 rates (6.9% per year in this model). Rates given per generation, but rounded to one year		Brown, C.J., Hobday, A.J., Ziegler, P.E., Welsford, D.C., (2008) Darwinian fisheries science needs to consider realistic fishing pressures over evolutionary time scales Marine Ecology-Progress Series, 369, pp. 257-266
Mo	170	19	Brown et al. 2008	model	wet weight at age 190 days	GRO	Atlantis silverside (Menidia menidia)	2.3	2	F modelled	-6.93951	2.55	3.4		4	EXCLUDED DATA POINT. Data from Fig. 5. Large harvest percentage of 90% used; harvest of 90% like in Conover and Munch 2002		Brown, C.J., Hobday, A.J., Ziegler, P.E., Welsford, D.C., (2008) Darwinian fisheries science needs to consider realistic fishing pressures over evolutionary time scales Marine Ecology-Progress Series, 369, pp. 257-266
Mo	171	20	Dunlop et al. 2007	model	PMRN intercept	PMN	Smallmouth bass (Micropterus dolomieu)	0.36	2	F modelled	-0.421	12.2	18.6		100	Data from Fig. 3B. Only results with no parental care used.		Dunlop, E.S., Shuter, B.J., Dieckmann, U., (2007) Demographic and evolutionary consequences of selective mortality: predictions for an eco-genetic model for smallmouth bass Transactions of the American Fisheries Society, 136, pp. 749-765
Mo	172	21	Eldridge et al. 2010	model	mean length of mature fish	SZM	Chinook salmon (Oncorhynchus tshawytscha)	0.69	2	F modelled	-0.048	671	704		100	Data from Fig. 5 (also supplied by the author). Only results from directional high seas fishery and genetic correlation of 0.8 (between length-at-age values) used		Eldridge, W.H., Hard, J.J., Naish, K.A. (2010) Simulating fishery-induced evolution in chinook salmon: The role of gear, location, and genetic correlation among traits Ecological Applications, 20 (7), pp. 1936-1948
Mo	173	21	Eldridge et al. 2010	model	mean age of mature fish	AGM	Chinook salmon (Oncorhynchus tshawytscha)	0.69	2	F modelled	0.177491	4	3.35		100	Data from Fig. 5 (also supplied by the author). Only results from directional high seas fishery and genetic correlation of 0.8 (between length-at-age values) used		Eldridge, W.H., Hard, J.J., Naish, K.A. (2010) Simulating fishery-induced evolution in chinook salmon: The role of gear, location, and genetic correlation among traits Ecological Applications, 20 (7), pp. 1936-1948
Mo	174	22	Kuparinen & Hutchings 2012	model	age-at-maturation	AGM	Atlantic cod (Gadus morhua)	0.2	2	F modelled	-0.162387			0.85	100	Data from the text, given as % difference between evolutionary and non-evolutionary models		Kuparinen, A. and J. A. Hutchings 2012 Consequences of fisheries-induced evolution for population productivity and recovery potential. Proceedings of the Royal Society B-Biological Sciences (published online doi: 10.1098/rspb.2012.0120)
Mo	175	22	Kuparinen & Hutchings 2013	model	size-at-maturation	SZM	Atlantic cod (Gadus morhua)	0.2	2	F modelled	-0.198254			0.82	100	Data from the text, given as % difference between evolutionary and non-evolutionary models		Kuparinen, A. and J. A. Hutchings 2012 Consequences of fisheries-induced evolution for population productivity and recovery potential. Proceedings of the Royal Society B-Biological Sciences (published online doi: 10.1098/rspb.2012.0120)
Ex	176	23	Walsh et al. 2006	common-garden experiments	egg volume	REP	Altantic silverside (Menidia menidia)	2.3	2	90% large harvest	-2.39636	0.6	0.65		3.3	Data from Fig. 1. Four generations of 240 days each		Walsh, M.R., Munch, S.B., Chiba, S., Conover., D.O., 2006 Maladaptive changes in multiple traits caused by fishing: Impediments to population recovery Ecology Letters, 9, pp. 142-148
Ex	177	23	Walsh et al. 2006	common-garden experiments	egg volume	REP	Altantic silverside (Menidia menidia)	2.3	2	90% small harvest	3.14789	0.72	0.65		3.3	Data from Fig. 1. Four generations of 240 days each		Walsh, M.R., Munch, S.B., Chiba, S., Conover., D.O., 2006 Maladaptive changes in multiple traits caused by fishing: Impediments to population recovery Ecology Letters, 9, pp. 142-148
Ex	178	23	Walsh et al. 2006	common-garden experiments	growth efficiency (unlimited food)	GRO	Altantic silverside (Menidia menidia)	2.3	2	90% large harvest	-6.01725	22	27		3.3	Data from Fig. 1. Four generations of 240 days each		Walsh, M.R., Munch, S.B., Chiba, S., Conover., D.O., 2006 Maladaptive changes in multiple traits caused by fishing: Impediments to population recovery Ecology Letters, 9, pp. 142-148
Ex	179	23	Walsh et al. 2006	common-garden experiments	growth efficiency (unlimited food)	GRO	Altantic silverside (Menidia menidia)	2.3	2	90% small harvest	7.23534	34	27		3.3	Data from Fig. 1. Four generations of 240 days each		Walsh, M.R., Munch, S.B., Chiba, S., Conover., D.O., 2006 Maladaptive changes in multiple traits caused by fishing: Impediments to population recovery Ecology Letters, 9, pp. 142-148
Ex	180	23	Walsh et al. 2006	common-garden experiments	size at hatch	GRO	Altantic silverside (Menidia menidia)	2.3	2	90% large harvest	-0.91876	4.85	5		3.3	Data from Fig. 1. Four generations of 240 days each		Walsh, M.R., Munch, S.B., Chiba, S., Conover., D.O., 2006 Maladaptive changes in multiple traits caused by fishing: Impediments to population recovery Ecology Letters, 9, pp. 142-148
Ex	181	23	Walsh et al. 2006	common-garden experiments	size at hatch	GRO	Altantic silverside (Menidia menidia)	2.3	2	90% small harvest	1.1956	5.2	5		3.3	Data from Fig. 1. Four generations of 240 days each		Walsh, M.R., Munch, S.B., Chiba, S., Conover., D.O., 2006 Maladaptive changes in multiple traits caused by fishing: Impediments to population recovery Ecology Letters, 9, pp. 142-148
Ex	182	24	Reznick et al. 1997	common-garden experiments	age at maturation	AGM	Guppy (Poecilia reticulata)	0	2	introduction to predator-free environments	1.65224	58.2	48.6		11	Aripo River, male		Reznick, D.N., Shaw, F.H., Rodd, F.H., Shaw, R.G., (1997) Evaluation of the rate of evolution in natural populations of guppies (Poecilia reticulata) Science, 275, pp. 1934-1937
Ex	183	24	Reznick et al. 1997	common-garden experiments	age at maturation	AGM	Guppy (Poecilia reticulata)	0	2	introduction to predator-free environments	0.805739	93.5	85.6		11	Aripo River, female		Reznick, D.N., Shaw, F.H., Rodd, F.H., Shaw, R.G., (1997) Evaluation of the rate of evolution in natural populations of guppies (Poecilia reticulata) Science, 275, pp. 1934-1937
Ex	184	24	Reznick et al. 1997	common-garden experiments	age at maturation	AGM	Guppy (Poecilia reticulata)	0	2	introduction to predator-free environments	4.65632	72.7	60.6		4	El Cedro, male		Reznick, D.N., Shaw, F.H., Rodd, F.H., Shaw, R.G., (1997) Evaluation of the rate of evolution in natural populations of guppies (Poecilia reticulata) Science, 275, pp. 1934-1937
Ex	185	24	Reznick et al. 1997	common-garden experiments	age at maturation	AGM	Guppy (Poecilia reticulata)	0	2	introduction to predator-free environments	1.40042	52.5	47.3		7.5	El Cedro, male		Reznick, D.N., Shaw, F.H., Rodd, F.H., Shaw, R.G., (1997) Evaluation of the rate of evolution in natural populations of guppies (Poecilia reticulata) Science, 275, pp. 1934-1937
Ex	186	24	Reznick et al. 1997	common-garden experiments	size at maturation	SZM	Guppy (Poecilia reticulata)	0	2	introduction to predator-free environments	1.09615	76.1	67.5		11	Aripo River, male		Reznick, D.N., Shaw, F.H., Rodd, F.H., Shaw, R.G., (1997) Evaluation of the rate of evolution in natural populations of guppies (Poecilia reticulata) Science, 275, pp. 1934-1937
Ex	187	24	Reznick et al. 1997	common-garden experiments	size at maturation	SZM	Guppy (Poecilia reticulata)	0	2	introduction to predator-free environments	1.40393	189.2	162.3		11	Aripo River, female		Reznick, D.N., Shaw, F.H., Rodd, F.H., Shaw, R.G., (1997) Evaluation of the rate of evolution in natural populations of guppies (Poecilia reticulata) Science, 275, pp. 1934-1937
Ex	188	24	Reznick et al. 1997	common-garden experiments	size at maturation	SZM	Guppy (Poecilia reticulata)	0	2	introduction to predator-free environments	2.74227	62.4	56		4	El Cedro, male		Reznick, D.N., Shaw, F.H., Rodd, F.H., Shaw, R.G., (1997) Evaluation of the rate of evolution in natural populations of guppies (Poecilia reticulata) Science, 275, pp. 1934-1937
Ex	189	24	Reznick et al. 1997	common-garden experiments	size at maturation	SZM	Guppy (Poecilia reticulata)	0	2	introduction to predator-free environments	0.531521	74.4	71.5		7.5	El Cedro, male		Reznick, D.N., Shaw, F.H., Rodd, F.H., Shaw, R.G., (1997) Evaluation of the rate of evolution in natural populations of guppies (Poecilia reticulata) Science, 275, pp. 1934-1937
Ex	190	24	Reznick et al. 1997	common-garden experiments	size at maturation	SZM	Guppy (Poecilia reticulata)	0	2	introduction to predator-free environments	0.939325	152.1	141.8		7.5	El Cedro, female		Reznick, D.N., Shaw, F.H., Rodd, F.H., Shaw, R.G., (1997) Evaluation of the rate of evolution in natural populations of guppies (Poecilia reticulata) Science, 275, pp. 1934-1937
Ex	191	25	Conover & Munch 2002	common-garden experiments	weight at age 190 days	GRO	Altantic silverside (Menidia menidia)	2.3	2	90% large harvest	-17.5611	2.3	3.8		2.6	Data from Fig. 2. Four generations of 190 days each		Conover, D.O., Munch, S.B., Sustaining fisheries yields over evolutionary time scales (2002) Science, 297, pp. 94-96
Ex	192	25	Conover & Munch 2002	common-garden experiments	weight at age 190 days	GRO	Altantic silverside (Menidia menidia)	2.3	2	90% small harvest	12.8216	5.2	3.8		2.6	Data from Fig. 2. Four generations of 190 days each		Conover, D.O., Munch, S.B., Sustaining fisheries yields over evolutionary time scales (2002) Science, 297, pp. 94-96
Ex	193	25	Conover & Munch 2002	common-garden experiments	egg volume	REP	Altantic silverside (Menidia menidia)	2.3	2	90% large harvest	-2.41323	0.61	0.65		2.6	Data from text. Four generations of 190 days each		Conover, D.O., Munch, S.B., Sustaining fisheries yields over evolutionary time scales (2002) Science, 297, pp. 94-96
Ex	194	25	Conover & Munch 2002	common-garden experiments	egg volume	REP	Altantic silverside (Menidia menidia)	2.3	2	90% small harvest	4.0122	0.72	0.65		2.6	Data from text. Four generations of 190 days each		Conover, D.O., Munch, S.B., Sustaining fisheries yields over evolutionary time scales (2002) Science, 297, pp. 94-96
Mo	195	26	Hilborn and Minte-Vera, 2008	model	weight at age 5	GRO	Atlantic cod (Gadus morhua)	0.3	1	highy variable F rate	0				50	EXCLUDED DATA POINT. Data in text and Fig. 7		Hilborn, R., and C. V. Minte-Vera. 2008. Fisheries-induced changes in growth rates in marine fisheries: are they significant? Bulletin of Marine Science 83:95-105
Em	196	27	Devine and Heino 2011	observation	PMRN midpoint, ages 3-5, males and females	PMN	Barents Sea haddock (Melanogrammus aeglefinus)	0.4	1	Average F values from ICES report from 1980 to 2005 (subareas I and II)	0				25	EXCLUDED DATA POINTS. Data from text. No trend in PMRN midpoint; yearly fluctuations in values best explained by environmental factors		Devine, J.A. & Heino, M. (2011). Investigating the drivers of maturation dynamics in Barents Sea haddock (Melanogrammus aeglefinus). Fish. Res., 110, 441–449.
Mo	197	28	Okamoto et al. 2009	model	PMRN intercept	PMN	Brook char (Salvelinus fontinalis)	0.2	1	F not defined, harvesting at ca >15% of biomass	0.071	194	201		50	Data from Fig. 7F (approximate difference between years 150 and 100)		Okamoto, K.W., Whitlock, R., Magnan, P. & Dieckmann, U. (2009). Mitigating fisheries-induced evolution in lacustrine brook charr (Salvelinus fontinalis) in southern Quebec, Canada. Evol. Appl., 2, 415–437
Mo	198	28	Okamoto et al. 2009	model	PMRN intercept	PMN	Brook char (Salvelinus fontinalis)	0.05	1	F not defined, harvesting at ca 5% of biomass	0.005	204.5	204		50	Data from Fig. 7E (approximate difference between years 150 and 100)		Okamoto, K.W., Whitlock, R., Magnan, P. & Dieckmann, U. (2009). Mitigating fisheries-induced evolution in lacustrine brook charr (Salvelinus fontinalis) in southern Quebec, Canada. Evol. Appl., 2, 415–437
Em	199	29	Wright et al. 2011b	observation	Growth rate, ages 2-3	GRO	North Sea haddock (Melanogrammus aeglefinus)	1	1	Fishing mortality very high and exceeding 1 sometimes	-2.112	3.5	6.5		29	Figure 2, W stocks		Wright, P.J., Gibb, F.M., Gibb, I.M. & Millar, C.P. (2011). Reproductive investment in the North Sea haddock: temporal and spatial variation. Mar. Ecol. Prog. Ser., 432, 149–160.
Em	200	29	Wright et al. 2011b	observation	Growth rates, ages 3-4	GRO	North Sea haddock (Melanogrammus aeglefinus)	1	1	Fishing mortality very high and exceeding 1 sometimes	-2.2878	2.3	4.5		29	Figure 2, W stocks		Wright, P.J., Gibb, F.M., Gibb, I.M. & Millar, C.P. (2011). Reproductive investment in the North Sea haddock: temporal and spatial variation. Mar. Ecol. Prog. Ser., 432, 149–160.
Em	201	29	Wright et al. 2011b	observation	PMRN midpoint, age 2 females	PMN	North Sea haddock (Melanogrammus aeglefinus)	1	1	Fishing mortality very high and exceeding 1 sometimes	-1.00231	22.4	30		29	page 153, text, Figure 4, only W stock		Wright, P.J., Gibb, F.M., Gibb, I.M. & Millar, C.P. (2011). Reproductive investment in the North Sea haddock: temporal and spatial variation. Mar. Ecol. Prog. Ser., 432, 149–160.
Em	202	29	Wright et al. 2011b	observation	PMRN midpoint, age 2 males	PMN	North Sea haddock (Melanogrammus aeglefinus)	1	1	Fishing mortality very high and exceeding 1 sometimes	-1.18049	18	25.4		29	page 153, text, Figure 4 (values of regression in the figure are different from the ones given in the text, so values given in the text were used), only W stock		Wright, P.J., Gibb, F.M., Gibb, I.M. & Millar, C.P. (2011). Reproductive investment in the North Sea haddock: temporal and spatial variation. Mar. Ecol. Prog. Ser., 432, 149–160.
Em	203	29	Wright et al. 2011b	observation	relative fecundity, age 2	REP	North Sea haddock (Melanogrammus aeglefinus)	1	1	Fishing mortality very high and exceeding 1 sometimes	1.09014	341	249		29	page 156		Wright, P.J., Gibb, F.M., Gibb, I.M. & Millar, C.P. (2011). Reproductive investment in the North Sea haddock: temporal and spatial variation. Mar. Ecol. Prog. Ser., 432, 149–160.
Em	204	29	Wright et al. 2011b	observation	relative fecundity, age 3	REP	North Sea haddock (Melanogrammus aeglefinus)	1	1	Fishing mortality very high and exceeding 1 sometimes	0.307186	564	516		29	page 156		Wright, P.J., Gibb, F.M., Gibb, I.M. & Millar, C.P. (2011). Reproductive investment in the North Sea haddock: temporal and spatial variation. Mar. Ecol. Prog. Ser., 432, 149–160.
Em	205	30	Neuheimer & Gronkjaer 2012	observation	PMRN midpoint, age 2 males	PMN	S North Sea cod (areas 4-6, ICES division IV)	0.9	1	Average F values from ICES report from 1983 to 2003(pooled for areas IV, VIId and IIIa)	-1.53881	55	75		20	Electronic Supplement Figure S3b		Neuheimer, A.B. & Grønkjær, P. (2012). Climate effects on size-at-age: growth in warming waters compensates for earlier maturity in an exploited marine fish. Global Change Biology, 18, 1812–1822.
Em	206	30	Neuheimer & Gronkjaer 2012	observation	PMRN midpoint, age 3 males	PMN	S North Sea cod (areas 4-6, ICES division IV)	0.9	1	Average F values from ICES report from 1983 to 2003(pooled for areas IV, VIId and IIIa)	-2.15992	42	65		20	Electronic Supplement Figure S3b		Neuheimer, A.B. & Grønkjær, P. (2012). Climate effects on size-at-age: growth in warming waters compensates for earlier maturity in an exploited marine fish. Global Change Biology, 18, 1812–1822.
Em	207	30	Neuheimer & Gronkjaer 2012	observation	PMRN midpoint, age 4 males	PMN	S North Sea cod (areas 4-6, ICES division IV)	0.9	1	Average F values from ICES report from 1983 to 2003(pooled for areas IV, VIId and IIIa)	-2.98521	30	55		20	Electronic Supplement Figure S3b		Neuheimer, A.B. & Grønkjær, P. (2012). Climate effects on size-at-age: growth in warming waters compensates for earlier maturity in an exploited marine fish. Global Change Biology, 18, 1812–1822.
Em	208	30	Neuheimer & Gronkjaer 2012	observation	PMRN midpoint, age 5 males	PMN	S North Sea cod (areas 4-6, ICES division IV)	0.9	1	Average F values from ICES report from 1983 to 2003(pooled for areas IV, VIId and IIIa)	-4.97998	18	50		20	Electronic Supplement Figure S3b		Neuheimer, A.B. & Grønkjær, P. (2012). Climate effects on size-at-age: growth in warming waters compensates for earlier maturity in an exploited marine fish. Global Change Biology, 18, 1812–1822.
Em	209	30	Neuheimer & Gronkjaer 2012	observation	PMRN midpoint, age 2 females	PMN	S North Sea cod (areas 4-6, ICES division IV)	0.9	1	Average F values from ICES report from 1983 to 2003(pooled for areas IV, VIId and IIIa)	-0.831792	55	65		20	Electronic Supplement Figure S3d		Neuheimer, A.B. & Grønkjær, P. (2012). Climate effects on size-at-age: growth in warming waters compensates for earlier maturity in an exploited marine fish. Global Change Biology, 18, 1812–1822.
Em	210	30	Neuheimer & Gronkjaer 2012	observation	PMRN midpoint, age 3 females	PMN	S North Sea cod (areas 4-6, ICES division IV)	0.9	1	Average F values from ICES report from 1983 to 2003(pooled for areas IV, VIId and IIIa)	-3.86559	25	55		20	Electronic Supplement Figure S3d		Neuheimer, A.B. & Grønkjær, P. (2012). Climate effects on size-at-age: growth in warming waters compensates for earlier maturity in an exploited marine fish. Global Change Biology, 18, 1812–1822.
Em	211	30	Neuheimer & Gronkjaer 2012	observation	PMRN midpoint, age 2 males	PMN	NW North Sea cod (area 3, ICES division IV)	0.9	1	Average F values from ICES report from 1983 to 2003(pooled for areas IV, VIId and IIIa)	-2.16744	40	62		20	Electronic Supplement Figure S4b		Neuheimer, A.B. & Grønkjær, P. (2012). Climate effects on size-at-age: growth in warming waters compensates for earlier maturity in an exploited marine fish. Global Change Biology, 18, 1812–1822.
Em	212	30	Neuheimer & Gronkjaer 2012	observation	PMRN midpoint, age 3 males	PMN	NW North Sea cod (area 3, ICES division IV)	0.9	1	Average F values from ICES report from 1983 to 2003(pooled for areas IV, VIId and IIIa)	-2.65899	35	60		20	Electronic Supplement Figure S4b		Neuheimer, A.B. & Grønkjær, P. (2012). Climate effects on size-at-age: growth in warming waters compensates for earlier maturity in an exploited marine fish. Global Change Biology, 18, 1812–1822.
Em	213	30	Neuheimer & Gronkjaer 2012	observation	PMRN midpoint, age 4 males	PMN	NW North Sea cod (area 3, ICES division IV)	0.9	1	Average F values from ICES report from 1983 to 2003(pooled for areas IV, VIId and IIIa)	-2.98521	30	55		20	Electronic Supplement Figure S4b		Neuheimer, A.B. & Grønkjær, P. (2012). Climate effects on size-at-age: growth in warming waters compensates for earlier maturity in an exploited marine fish. Global Change Biology, 18, 1812–1822.
Em	214	30	Neuheimer & Gronkjaer 2012	observation	PMRN midpoint, age 5 males	PMN	NW North Sea cod (area 3, ICES division IV)	0.9	1	Average F values from ICES report from 1983 to 2003(pooled for areas IV, VIId and IIIa)	-4.93222	20	55		20	Electronic Supplement Figure S4b		Neuheimer, A.B. & Grønkjær, P. (2012). Climate effects on size-at-age: growth in warming waters compensates for earlier maturity in an exploited marine fish. Global Change Biology, 18, 1812–1822.
Em	215	30	Neuheimer & Gronkjaer 2012	observation	PMRN midpoint, age 2 females	PMN	NW North Sea cod (area 3, ICES division IV)	0.9	1	Average F values from ICES report from 1983 to 2003(pooled for areas IV, VIId and IIIa)	-2.23458	35	55		20	Electronic Supplement Figure S4d		Neuheimer, A.B. & Grønkjær, P. (2012). Climate effects on size-at-age: growth in warming waters compensates for earlier maturity in an exploited marine fish. Global Change Biology, 18, 1812–1822.
Em	216	30	Neuheimer & Gronkjaer 2012	observation	PMRN midpoint, age 3 females	PMN	NW North Sea cod (area 3, ICES division IV)	0.9	1	Average F values from ICES report from 1983 to 2003(pooled for areas IV, VIId and IIIa)	-2.71276	30	52		20	Electronic Supplement Figure S4d		Neuheimer, A.B. & Grønkjær, P. (2012). Climate effects on size-at-age: growth in warming waters compensates for earlier maturity in an exploited marine fish. Global Change Biology, 18, 1812–1822.
Em	217	30	Neuheimer & Gronkjaer 2012	observation	50% PMRN midpoint, age 4 females	PMN	NW North Sea cod (area 3, ICES division IV)	0.9	1	Average F values from ICES report from 1983 to 2003(pooled for areas IV, VIId and IIIa)	-2.52179	27	45		20	Electronic Supplement Figure S4d		Neuheimer, A.B. & Grønkjær, P. (2012). Climate effects on size-at-age: growth in warming waters compensates for earlier maturity in an exploited marine fish. Global Change Biology, 18, 1812–1822.
Em	218	30	Neuheimer & Gronkjaer 2012	observation	PMRN midpoint, age 5 females	PMN	NW North Sea cod (area 3, ICES division IV)	0.9	1	Average F values from ICES report from 1983 to 2003(pooled for areas IV, VIId and IIIa)	-2.787	25	44		20	Electronic Supplement Figure S4d		Neuheimer, A.B. & Grønkjær, P. (2012). Climate effects on size-at-age: growth in warming waters compensates for earlier maturity in an exploited marine fish. Global Change Biology, 18, 1812–1822.
Em	219	31	Thomas et al. 2009	observation	GSI	REP	Lake Constance whitefish (Coregonus lavaretus)	0.82	1	F values given in page 92 (average for years considered)	0.732	24	20		25	Data from Fig. 4. Only years 1965-1990 with consistent trend used		Thomas, G., Quoss, H., Hartmann, J. & Eckmann, R. (2009). Human-induced changes in the reproductive traits of Lake Constance common whitefish (Coregonus lavaretus). Journal of Evolutionary Biology, 22, 88–96.
Em	220	32	van Walraven et al. 2010	observation	PMRN midpoint, age 3 female	PMN	North Sea plaice (Pleuronectes platessa)	0.6	1	Average F values from ICES report 1980 to 2000 for area IV	-2.34219	24.9	40		20	Text on page 88, Table 2		van Walraven, L., Mollet, F.M., van Damme, C.J.G. & Rijnsdorp, A.D. (2010). Fisheries-induced evolution in growth, maturation and reproductive investment of the sexually dimorphic North Sea plaice (Pleuronectes platessa L.). Journal of Sea Research, 64, 85–93.
Em	221	32	van Walraven et al. 2010	observation	PMRN midpoint, age 3 female	PMN	North Sea plaice (Pleuronectes platessa)	0.2	1	ICES data: F around 0.4 from 1950s to 1980s, low or no fishing for 50 previous years, so the average of 0.2 is used for 80 years	-0.336965	40	52.4		80	Text on page 88, Table 2		van Walraven, L., Mollet, F.M., van Damme, C.J.G. & Rijnsdorp, A.D. (2010). Fisheries-induced evolution in growth, maturation and reproductive investment of the sexually dimorphic North Sea plaice (Pleuronectes platessa L.). Journal of Sea Research, 64, 85–93.
Em	222	32	van Walraven et al. 2010	observation	PMRN midpoint, age 4 female	PMN	North Sea plaice (Pleuronectes platessa)	0.6	1	Average F values from ICES report 1980 to 2000 for area IV	-1.85469	22.9	33.3		20	Text on page 88, Table 2		van Walraven, L., Mollet, F.M., van Damme, C.J.G. & Rijnsdorp, A.D. (2010). Fisheries-induced evolution in growth, maturation and reproductive investment of the sexually dimorphic North Sea plaice (Pleuronectes platessa L.). Journal of Sea Research, 64, 85–93.
Em	223	32	van Walraven et al. 2010	observation	PMRN midpoint, age 4 female	PMN	North Sea plaice (Pleuronectes platessa)	0.2	1	ICES data: F around 0.4 from 1950s to 1980s, low or no fishing for 50 previous years, so the average of 0.2 is used for 80 years	-0.277792	33.3	41.6		80	Text on page 88, Table 2		van Walraven, L., Mollet, F.M., van Damme, C.J.G. & Rijnsdorp, A.D. (2010). Fisheries-induced evolution in growth, maturation and reproductive investment of the sexually dimorphic North Sea plaice (Pleuronectes platessa L.). Journal of Sea Research, 64, 85–93.
Em	224	32	van Walraven et al. 2010	observation	PMRN midpoint, age 2 males	PMN	North Sea plaice (Pleuronectes platessa)	0.6	1	Average F values from ICES report 1980 to 2000 for area IV	-0.984253	16	19.5		20	Text on page 88, Table 2		van Walraven, L., Mollet, F.M., van Damme, C.J.G. & Rijnsdorp, A.D. (2010). Fisheries-induced evolution in growth, maturation and reproductive investment of the sexually dimorphic North Sea plaice (Pleuronectes platessa L.). Journal of Sea Research, 64, 85–93.
Em	225	32	van Walraven et al. 2010	observation	Reproductive investment, males	REP	North Sea plaice (Pleuronectes platessa)	0.6	1	Average F values from ICES report 1980 to 2000 for area IV	-0.188524	0.26	0.27		20	Text on page 88		van Walraven, L., Mollet, F.M., van Damme, C.J.G. & Rijnsdorp, A.D. (2010). Fisheries-induced evolution in growth, maturation and reproductive investment of the sexually dimorphic North Sea plaice (Pleuronectes platessa L.). Journal of Sea Research, 64, 85–93.
Em	226	32	van Walraven et al. 2010	observation	Reproductive investment, females	REP	North Sea plaice (Pleuronectes platessa)	0.6	1	Average F values from ICES report 1980 to 2000 for area IV	-0.114882	0.43	0.44		20	Text on page 88		van Walraven, L., Mollet, F.M., van Damme, C.J.G. & Rijnsdorp, A.D. (2010). Fisheries-induced evolution in growth, maturation and reproductive investment of the sexually dimorphic North Sea plaice (Pleuronectes platessa L.). Journal of Sea Research, 64, 85–93.
Em	227	32	van Walraven et al. 2010	observation	Lmax, female	GRO	North Sea plaice (Pleuronectes platessa)	0.2	1	ICES data: F around 0.4 from 1950s to 1980s, low or no fishing for 50 previous years, so the average of 0.2 is used for 80 years	-0.659711	53	90		80	Text on page 89		van Walraven, L., Mollet, F.M., van Damme, C.J.G. & Rijnsdorp, A.D. (2010). Fisheries-induced evolution in growth, maturation and reproductive investment of the sexually dimorphic North Sea plaice (Pleuronectes platessa L.). Journal of Sea Research, 64, 85–93.
Em	228	32	van Walraven et al. 2010	observation	Lmax, female	GRO	North Sea plaice (Pleuronectes platessa)	0.6	1	Average F values from ICES report 1980 to 2000 for area IV	-0.494229	48	53		20	Text on page 89		van Walraven, L., Mollet, F.M., van Damme, C.J.G. & Rijnsdorp, A.D. (2010). Fisheries-induced evolution in growth, maturation and reproductive investment of the sexually dimorphic North Sea plaice (Pleuronectes platessa L.). Journal of Sea Research, 64, 85–93.
Em	229	32	van Walraven et al. 2010	observation	Lmax, male	GRO	North Sea plaice (Pleuronectes platessa)	0.2	1	ICES data: F around 0.4 from 1950s to 1980s, low or no fishing for 50 previous years, so the average of 0.2 is used for 80 years	-0.27369	41.2	51.3		80	Text on page 89		van Walraven, L., Mollet, F.M., van Damme, C.J.G. & Rijnsdorp, A.D. (2010). Fisheries-induced evolution in growth, maturation and reproductive investment of the sexually dimorphic North Sea plaice (Pleuronectes platessa L.). Journal of Sea Research, 64, 85–93.
Em	230	32	van Walraven et al. 2010	observation	Lmax, male	GRO	North Sea plaice (Pleuronectes platessa)	0.6	1	Average F values from ICES report 1980 to 2000 for area IV	-1.1638	32.6	41.2		20	Text on page 89		van Walraven, L., Mollet, F.M., van Damme, C.J.G. & Rijnsdorp, A.D. (2010). Fisheries-induced evolution in growth, maturation and reproductive investment of the sexually dimorphic North Sea plaice (Pleuronectes platessa L.). Journal of Sea Research, 64, 85–93.
Em	231	32	van Walraven et al. 2010	observation	K (growth rate), female	GRO	North Sea plaice (Pleuronectes platessa)	0.2	1	ICES data: F around 0.4 from 1950s to 1980s, low or no fishing for 50 previous years, so the average of 0.2 is used for 80 years	1.04594	0.2	0.087		80	Text on page 89		van Walraven, L., Mollet, F.M., van Damme, C.J.G. & Rijnsdorp, A.D. (2010). Fisheries-induced evolution in growth, maturation and reproductive investment of the sexually dimorphic North Sea plaice (Pleuronectes platessa L.). Journal of Sea Research, 64, 85–93.
Em	232	32	van Walraven et al. 2010	observation	K (growth rate), female	GRO	North Sea plaice (Pleuronectes platessa)	0.6	1	Average F values from ICES report 1980 to 2000 for area IV	0.74486	0.232	0.2		20	Text on page 89		van Walraven, L., Mollet, F.M., van Damme, C.J.G. & Rijnsdorp, A.D. (2010). Fisheries-induced evolution in growth, maturation and reproductive investment of the sexually dimorphic North Sea plaice (Pleuronectes platessa L.). Journal of Sea Research, 64, 85–93.
Em	233	32	van Walraven et al. 2010	observation	K (growth rate), male	GRO	North Sea plaice (Pleuronectes platessa)	0.2	1	ICES data: F around 0.4 from 1950s to 1980s, low or no fishing for 50 previous years, so the average of 0.2 is used for 80 years	0.746434	0.281	0.155		80	Text on page 89		van Walraven, L., Mollet, F.M., van Damme, C.J.G. & Rijnsdorp, A.D. (2010). Fisheries-induced evolution in growth, maturation and reproductive investment of the sexually dimorphic North Sea plaice (Pleuronectes platessa L.). Journal of Sea Research, 64, 85–93.
Em	234	32	van Walraven et al. 2010	observation	K (growth rate), male	GRO	North Sea plaice (Pleuronectes platessa)	0.6	1	Average F values from ICES report 1980 to 2000 for area IV	1.69142	0.393	0.281		20	Text on page 89		van Walraven, L., Mollet, F.M., van Damme, C.J.G. & Rijnsdorp, A.D. (2010). Fisheries-induced evolution in growth, maturation and reproductive investment of the sexually dimorphic North Sea plaice (Pleuronectes platessa L.). Journal of Sea Research, 64, 85–93.
Em	235	33	Vainikka et al. 2009	observation	Length-at-age males age 3	GRO	Eastern Baltic cod (Gadus morhua)	0.9	1	Average F values from ICES report 1988 to 2003 for subdivisions 25-32	-0.3793	35.8	37.9		15	Table 3		Vainikka, A., Gårdmark, A., Bland, B. and J. Hjelm, J. 2009. Two- and three-dimensional maturation reaction norms for the eastern Baltic cod, Gadus morhua. ICES Journal of Marine Science. 66: 248–257.
Em	236	33	Vainikka et al. 2009	observation	Length-at-age males age 4	GRO	Eastern Baltic cod (Gadus morhua)	0.9	1	Average F values from ICES report 1988 to 2003 for subdivisions 25-32	-0.947538	45.6	52.6		15	Table 3		Vainikka, A., Gårdmark, A., Bland, B. and J. Hjelm, J. 2009. Two- and three-dimensional maturation reaction norms for the eastern Baltic cod, Gadus morhua. ICES Journal of Marine Science. 66: 248–257.
Em	237	33	Vainikka et al. 2009	observation	Length-at-age females age 2	GRO	Eastern Baltic cod (Gadus morhua)	0.9	1	Average F values from ICES report 1988 to 2003 for subdivisions 25-32	-0.945502	22.2	25.6		15	Table 3		Vainikka, A., Gårdmark, A., Bland, B. and J. Hjelm, J. 2009. Two- and three-dimensional maturation reaction norms for the eastern Baltic cod, Gadus morhua. ICES Journal of Marine Science. 66: 248–257.
Em	238	33	Vainikka et al. 2009	observation	Length-at-age females age 3	GRO	Eastern Baltic cod (Gadus morhua)	0.9	1	Average F values from ICES report 1988 to 2003 for subdivisions 25-32	-0.709259	35.5	39.5		15	Table 3		Vainikka, A., Gårdmark, A., Bland, B. and J. Hjelm, J. 2009. Two- and three-dimensional maturation reaction norms for the eastern Baltic cod, Gadus morhua. ICES Journal of Marine Science. 66: 248–257.
Em	239	33	Vainikka et al. 2009	observation	3D length of PMRN midpoint at condition 0.6, females age 2	PMN	Eastern Baltic cod (Gadus morhua)	0.9	1	Average F values from ICES report 1988 to 2003 for subdivisions 25-32	-1.62972	32.2	41.2		15	Table 5		Vainikka, A., Gårdmark, A., Bland, B. and J. Hjelm, J. 2009. Two- and three-dimensional maturation reaction norms for the eastern Baltic cod, Gadus morhua. ICES Journal of Marine Science. 66: 248–257.
Em	240	33	Vainikka et al. 2009	observation	3D length of PMRN midpoint at condition 0.6, females age 3	PMN	Eastern Baltic cod (Gadus morhua)	0.9	1	Average F values from ICES report 1988 to 2003 for subdivisions 25-32	-1.35827	32.5	39.9		15	Table 5		Vainikka, A., Gårdmark, A., Bland, B. and J. Hjelm, J. 2009. Two- and three-dimensional maturation reaction norms for the eastern Baltic cod, Gadus morhua. ICES Journal of Marine Science. 66: 248–257.
Em	241	33	Vainikka et al. 2009	observation	3D length of PMRN midpoint at condition 0.6, females age 4	PMN	Eastern Baltic cod (Gadus morhua)	0.9	1	Average F values from ICES report 1988 to 2003 for subdivisions 25-32	-1.81893	30.6	40.3		15	Table 5		Vainikka, A., Gårdmark, A., Bland, B. and J. Hjelm, J. 2009. Two- and three-dimensional maturation reaction norms for the eastern Baltic cod, Gadus morhua. ICES Journal of Marine Science. 66: 248–257.
		Studies excluded from the meta-analysis			Reason for excluding
	1	Bromaghin, J.F., Nielson, R.M. & Hard, J.J. (2011). A model of chinook salmon population dynamics incorporating size-selective exploitation and inheritance of polygenic correlated traits. Nat. Res. Model., 24, 1–47.			Mean length reported combines both demographic and evolutionary effects of fishing
	2	dos Santos, R.V.R., Martins, S.G.F. & Pompeu, P.S. (2012). An individual-based model for evolutionary effects of selective fishing applied to Pseudoplatystoma corruscans. Physica A, 391, 5112–5120.			Model and result description does not give even approximate F value
	3	Thériault, V., Dunlop, E.S., Dieckmann, U., Bernatchez, L. & Dodson, J.J. (2008). The impact of fishing-induced mortality on the evolution of alternative life-history tactics in brook charr. Evol. Appl., 1, 409–423.			Study addresses evolution of behaviour traits. Too few such studies available for quantitative comparison
	4	Vainikka, A. & Hyvärinen, P. (2012). Ecologically and evolutionarily sustainable fishing of the pikeperch Sander lucioperca: Lake Oulujärvi as an example. Fish. Res., 113, 8–20.			Modelling of evolutionary stable state, not the rate of change over time
	5	Baskett, M. L., S. A. Levin, S. D. Gaines, and J. Dushoff. 2005. Marine reserve design and the evolution of size at maturation in harvested fish. Ecological Applications 15:882-901.			Modelling of evolutionary stable state, not the rate of change over time
	6	Arlinghaus, R., S. Matsumura, and U. Dieckmann, U. 2009. Quantifying selection differentials caused by recreational fishing: development of modeling framework and application to reproductive investment in pike (Esox lucius). Evolutionary Applications 2:335-355.			Modelling of evolutionary stable state, not the rate of change over time
	7	Gårdmark, A., and U. Dieckmann. 2006. Disparate maturation adaptations to size-dependent mortality. Proceedings of the Royal Society B-Biological Sciences 273:2185-2192.			Modelling of evolutionary stable state, not the rate of change over time
	8	Miethe, T., Dytham, C., Dieckmann, U., and Pitchford, J. W. 2010. Marine reserves and the evolutionary effects of fishing on size at maturation.ICES Journal of Marine Science, 67: 412-425			Modelling of evolutionary stable state, not the rate of change over time
	9	Morita, K., Morita, S.H., Fukuwaka, M.-A., Matsuda, H. 2005. Rule of age and size at maturity of chum salmon (Oncorhynchus keta): Implications of recent trends among Oncorhynchus spp. Canadian Journal of Fisheries and Aquatic Sciences, 62 (12), pp. 2752-2759			Modelling optimal maturation timing not the rate of change over time
	10	Edeline, E., S. M. Carlson, L. C. Stige, I. J. Winfield, J. M. Fletcher, J. Ben James, T. O. Haugen et al. 2007. Trait changes in a harvested population are driven by a dynamic tug-of-war between natural and harvest selection. Proceedings of the National Academy of Sciences of the United States of America 104:15799-15804.			Reports model residuals of growth rate
	11	Edeline, E., A. Le Rouzic, I. J. Winfield, J. M. Fletcher, J. Ben James, N. C. Stenseth, and L. A. Vøllestad. 2009. Harvest-induced disruptive selection increases variance in fitness-related traits. Proceedings of the Royal Society B-Biological Sciences 276:4163-4171.			Explores impacts of harvest on the variance of the trait, rather than the change in the trait itself
	12	Hilborn, R., and C. V. Minte-Vera. 2008. Fisheries-induced changes in growth rates in marine fisheries: are they significant? Bulletin of Marine Science 83:95-105.			Only the empirical part of the study excluded: it reports the slope in the trend of mass at age over time, standardized by the average mass at age
